# Supplementary material for: Synchronous mid-Holocene marine and terrestrial deglaciation in the Ross Sea, Antarctica
Source: Nat Commun. 2025 Dec 19;16:11291. doi: 10.1038/s41467-025-65494-5 (PMC12722368; doi:10.1038/s41467-025-65494-5)
Supplement: Supplementary file 3 — Source Data 1 [file 41467_2025_65494_MOESM3_ESM.xlsx]

## Sheet: 1. Pb-210 results
Source Data 1: Summary of 210Pb dating for cores GC71, 72, 78, 80: total, supported, and unsupported activity, with CFCS model ages.
	Depth (cm)	Total 210Pb (Bq/kg)	Error (Bq/kg)	Supported 210Pb (Bq/kg)	Error (Bq/kg)	Unsupported 210Pb (Bq/kg)	Error (Bq/kg)	Calculated CIC ages (yrs)	error (yrs)	Age (AD)	Age (cal yr BP)
GC 71	0-1	150	8	90	8	61	11	1	1
	3-4	92	4	60	5	32	7	7	3
	6-7	104	5	70	6	34	8	13	6
	10-11	78	4	50	4	28	6	22	10
GC 72	0-1	336	15	73	6	263	17	2	2	2013	-63
	3-4	118	6	61	5	57	8	32	4	1983	-33
	6-7	109	5	72	6	36	8	62	6	1953	-3
	10-11	59	2	48	4	11	5	101	9	1914	36
	12-13	81	4	76	7	5	8	123	12	1982	58
	15-16	84	4	77	6	7	7
	20-21	80	3	70	6	19	7
GC 78	0-1	225	10	79	7	146	12	0	0	2015	-65
	3-4	222	9	63	5	159	10	1	2	2014	-64
	6-7	209	8	69	6	140	10	1	4	2014	-64
	8-9	139	6	77	7	63	9	38	8	1977	-27
	10-11	90	4	72	6	18	7	66	13	1949	1
	12-13	87	5	71	6	15	8	102	20	1913	37
	15-16	82	4	66	5	16	6
	20-21	80	3	65	5	15	6
GC 80	0-1	88	3	46	4	42	5	1	1	2014	-64
	3-4	198	7	60	5	138	9	11	2	2004	-54
	6-7	190	7	60	5	130	9	21	5	1994	-44
	10-11	163	6	56	5	107	8	34	7	1981	-31
	15-16	150	6	84	7	66	9	51	11	1964	-14
	20-21	102	4	80	6	22	8	68	15	1947	3
	30-31	91	4	71	6	20	7
	40-41	80	5	64	7	16	8

## Sheet: 2. RPO-14C AMS results
Source Data 2: Summary of RPO-14C age determinations, temperature, CO2 analysed, reported and blank-corrected fraction modern (Fm) for the GC71, 72, 78 and GC80. Ages are reported as conventional radiocarbon ages (yr BP) with blank correction and calibrated to calendar years ( cal yr BP) with locally derived reservoir age (∆R) of 609 ± 137 14C years.
Sample	USF RPO ID	AMS Lab ID (ANSTO= OZV, OZU; RRL=NZA)	Split	Temperature		Mass (μmol)	Reported fM	fM error	Blank-Corrected1 fM	Blank-Corrected fM error	Blank-Corrected CRA2 (yrs BP)	Blank-Corrected CRA Error (yrs BP)	Calibrated age range3 (95% CI, cal yr BP)
				min (°C)	max (°C)								Min	Max
GC71 7-8	1424-1	OZV002	1	RT	330	14.9	0.7508	0.0048	0.7537	0.0069	2270	75
	1424-2	OZV003	2	330	397	20.6	0.7499	0.0044	0.7519	0.0056	2290	60	121	426
GC71 129-130	1425-1	OZV004	1	RT	321	14.4	0.614	0.0031	0.6137	0.0062	3920	80
	1425-2	OZV005	2	321	372	18.8	0.62	0.003	0.6199	0.005	3840	65	1675	1963
GC71 221-222	1426-1	OZV006	1	RT	306	12.6	0.5297	0.0029	0.527	0.0072	5150	110
	1426-2	OZV007	2	306	360	16.7	0.5187	0.0029	0.5164	0.0058	5310	90	3455	3798
GC71 301-302*	n/a	NZA72388	2	250	345	32.5	n/a	n/a	0.43	0.0027	6780	50	5325	5628
GC71 346-347	1427-1	OZV008	1	RT	315	13.5	0.3953	0.0026	0.3893	0.0075	7580	150
	1427-2	OZV009	2	315	382	20.9	0.3948	0.0026	0.391	0.0052	7540	110	6144	6423
GC72 10-11	1428-1	OZV010	1	RT	310	12.7	0.7603	0.0035	0.7639	0.0067	2160	70
	1428-2	OZV011	2	310	380	17.3	0.7681	0.0034	0.7709	0.0054	2090	55	-11	51
GC72 40-41*	n/a	NZA72391	2	275	380	27.5	n/a	n/a	0.7325	0.0037	2501	40	995	1304
GC72 75-76	1430-1	OZV012	1	RT	295	12.6	0.7191	0.0028	0.7216	0.0064	2620	70
	1430-2	OZV013	2	295	345	16.2	0.7301	0.0037	0.7323	0.0058	2500	65	1246	1479
GC72 145-146	1431-1	OZV014	1	RT	307	12.5	0.6566	0.0034	0.6574	0.0069	3370	85
	1431-2	OZV015	2	307	355	15.3	0.6626	0.003	0.6634	0.0057	3300	70	2085	2425
GC72 245-246	1432-1	OZV016	1	RT	310	12.9	0.443	0.003	0.438	0.0076	6630	140
	1432-2	OZV017	2	310	375	18.6	0.444	0.0025	0.4406	0.0054	6580	100	5976	6339
GC78 5-6	1434-1	OZV018	1	RT	304	11.6	0.8164	0.0036	0.8221	0.0072	1570	70
	1434-2	OZV019	2	304	350	16.7	0.8321	0.0037	0.8363	0.0057	1440	55
GC78 85-86	1435-1	OZV020	1	RT	305	12.4	0.7126	0.0044	0.715	0.0074	2700	85
	1435-2	OZV021	2	305	370	21.3	0.7162	0.0033	0.7176	0.0047	2670	55	1323	1598
GC78 230-231	1356-1	OZU569	1	RT	310	12.7	0.6099	0.0028	0.6094	0.0067	3980	90
	1356-2	OZU585	2	310	360	18.2	0.622	0.0027	0.6219	0.005	3820	65	2726	3072
GC78 356-357	1358-1	OZU570	1	RT	294	9.2	0.4122	0.002	0.4039	0.0104	7280	210
	1358-2	OZU586	2	294	345	13.3	0.4111	0.0021	0.4054	0.0073	7250	140	6736	7104
GC80 5-6	1352-1	OZU571	1	RT	292	16.2	0.8081	0.0038	0.8119	0.0059	1670	60
	1352-2	OZU587	2	292	333	15.7	0.8171	0.0036	0.8213	0.0058	1580	55
GC80 76-77*	n/a	NZA72392	2	280	395	31.7	n/a	n/a	0.7397	0.0037	2422	40	1044	1302
GC80 126-127	1344-1	OZU572	1	RT	303	15.2	0.7038	0.0026	0.7055	0.0055	2800	60
GC80 186-187	1355-1	OZU537	1	RT	300	13.8	0.6189	0.0026	0.6187	0.0061	3860	80
	1355-2	OZU589	2	300	341	17.2	0.6368	0.0024	0.637	0.005	3620	65	2488	2789
GC80 266-267	1436-1	OZV022	1	RT	330	14.1	0.4568	0.0029	0.4526	0.0069	6370	120
GC80 278-279	1363-1	OZU574	1	RT	309	13.7	0.427	0.0023	0.4219	0.007	6930	130
	1363-2	OZU590	2	309	367	19.3	0.4358	0.0018	0.4324	0.005	6740	90	6129	6512
1At USF, Mass Dead Blank (uncertainty, ug) = 1.61 ± 0.9 ug; Mass Modern Blank (uncertainty, ug) = 2.46 ±1.6 ug for blank corrections. Blank corrections are similar magnitude at RRL, but also corrected for time dependency. 2CRA = Conventional Radiocarbon Age; 3Calibrated using Bchron R package (Haslett and Parnell, 2008) and the Marine20 calibration curve which includes a time-varying global reser…
