# Supplementary material for: Synchronous mid-Holocene marine and terrestrial deglaciation in the Ross Sea, Antarctica
Source: Nat Commun. 2025 Dec 19;16:11291. doi: 10.1038/s41467-025-65494-5 (PMC12722368; doi:10.1038/s41467-025-65494-5)
Supplement: Supplementary file 4 — Source Data 2 [file 41467_2025_65494_MOESM4_ESM.xlsx]

## Sheet: GC71_72_78_80_cal_age_models
GC 71 Bchron calibrated age model							GC 72 Bchron calibrated age model							GC 78 Bchron calibrated age model							GC80 Bchron calibrated age model
	Age (cal yr BP)							Age (cal yr BP)							Age (cal yr BP)							Age (cal yr BP)
0	-51	87	172	251	361.025		Depth (cmbsf)	0.025	0.25	0.5	0.75	0.975		Depth (cmbsf)	0.025	0.25	0.5	0.75	0.975		Depth (cmbsf)	0.025	0.25	0.5	0.75	0.975
0.5	-33.025	95	179	253.25	363.025		0	-74	-70	-67	-65	-62		0	-75	-71	-69	-67	-65		0	-74.025	-72	-69	-66	-64
1	-17.025	102	184	257	365.05		0.5	-68	-65	-63	-61	-54.975		0.5	-69	-66	-65	-63	-56.975		0.5	-69	-66	-64	-63	-59
1.5	-3	109.75	190	260.25	367.05		1	-63.025	-61	-58	-55	-27.975		1	-65	-63	-61	-59	-39.975		1	-65	-63	-62	-61	-46
2	11.975	119	198.5	264	369.025		1.5	-60	-56	-53	-50	-7		1.5	-62	-59	-57	-54	-24.975		1.5	-64	-62	-61	-59	-38
2.5	26.95	129	204	267	371.025		2	-57.025	-51	-48	-45	2.025		2	-60	-55	-52	-50	-16.975		2	-63	-60	-59	-57	-32.925
3	38	137.75	210	270	375		2.5	-55	-46	-43	-40	6		2.5	-59	-50	-48	-46	-11		2.5	-62	-59	-57	-55	-27.975
3.5	49	147	218	273	377		3	-53	-41	-38	-35	11.075		3	-57	-46	-44	-41	-4		3	-61	-57	-56	-54	-27
4	57.975	158	224.5	278	379.05		3.5	-51	-36	-33	-30	18		3.5	-56	-42	-40	-37	-1		3.5	-61	-56	-54	-52	-25
4.5	65.925	165	230.5	283	383.025		4	-49	-30	-28	-25	21.025		4	-54	-38	-35	-33	3		4	-60	-54	-52	-50	-23
5	77.825	174	239.5	288	386.025		4.5	-47	-25	-23	-20	23.05		4.5	-52.025	-34	-31	-29	6		4.5	-60	-53	-50	-48	-20.975
5.5	89.8	184	244.5	293.25	389		5	-44	-20	-18	-15	26		5	-51	-29	-27	-24	9		5	-59	-51	-49	-46	-19
6	100.875	193	254	299	391.025		5.5	-42	-15	-13	-10	28		5.5	-49	-25	-23	-20	11.025		5.5	-59	-49.25	-47	-45	-18
6.5	103	203	260	305	394.025		6	-39.025	-10	-8	-5	31		6	-48	-21	-18	-15	13		6	-58	-48	-45	-43	-17.975
7	108.95	211	267	310	403.15		6.5	-37	-5	-3	0	33.025		6.5	-46	-17	-14	-11	15.025		6.5	-57.025	-46	-44	-41	-17
7.5	120.95	221	276	320.25	426.05		7	-35	0	2	5	35		7	-44	-13	-10	-6	17.025		7	-57	-45	-42	-39	-15.975
8	134.85	229	285	331.25	449.025		7.5	-32	5	7	10	37		7.5	-43	-9	-6	-2	19.025		7.5	-56	-43	-40	-38	-14.975
8.5	144	236.75	294.5	344	479.025		8	-30	10	12	15	39.025		8	-41	-5	-2	3	21.025		8	-56	-42	-38	-36	-14
9	152.875	245.75	301.5	360	500.2		8.5	-26	15	17.5	21	41.025		8.5	-40	-1	3	7	23.025		8.5	-55	-40	-37	-34	-13
9.5	155.925	254	309	369	546.4		9	-24	20	23	26	43.025		9	-35.05	3	7	11	26		9	-54.025	-38	-35	-32	-12
10	158	261	317	376.25	586.075		9.5	-21	25	27	31	45.025		9.5	-31	7	11	15	28		9.5	-54	-37	-33	-31	-11.975
10.5	163.95	267	324	384	640.325		10	-16.025	29	32	36	48		10	-25	12	15	19	30		10	-53	-35	-32	-29	-10.975
11	170.9	272	331	395	699.125		10.5	-10.025	34	38	41	50.025		10.5	-19	16	19.5	24	32		10.5	-53	-34	-30	-27	-10
11.5	175.9	277.75	337	402	753.125		11	-5	39	43	46	53		11	-11.075	20	24	28	35		11	-52	-32	-28	-25	-9
12	179.925	284	343	411.25	794.125		11.5	6.975	44	48	51	57		11.5	-5	24	28	32	38		11.5	-51.025	-30	-26	-24	-8
12.5	183.975	290	348.5	420	821.05		12	23	49	52	56	61		12	9	28	32	36	43		12	-51	-29	-25	-22	-7
13	187.975	295	354.5	427	829.05		12.5	47	55	58	61	72		12.5	27	33	38	43	75.025		12.5	-50	-27	-23	-20	-6.975
13.5	191.975	301	361	437	857.1		13	54	60	64	68	124.175		13	34	41	47	57	194		13	-49	-26	-21	-18	-5.975
14	195.975	306	366.5	442.25	881.625		13.5	58	65	70	75	178		13.5	38	50	57	72	310.15		13.5	-48	-24	-20	-17	-4.975
14.5	201	313	373	452.25	892.775		14	61	70	75	83	195.025		14	41	58	67	89	378		14	-47	-23	-18	-15	-4
15	208	319	379	461	935.125		14.5	63	75	81	90	213.075		14.5	44	66	77	104	447		14.5	-46	-21	-16	-13	-2.975
15.5	212.975	325	385	469	946.475		15	65	79	87	97	223.375		15	46	74	87	121.25	494.05		15	-45	-19	-15	-12	-2
16	216.975	330.75	391	475	967.15		15.5	66.975	84	93	104.25	244.05		15.5	49	82	97	137	542.15		15.5	-43.025	-18	-13	-10	-1
16.5	220	335	397	481.25	989.25		16	68	89	99	112	269.125		16	52	89	106	154	576.05		16	-42.025	-16	-11	-9	0
17	224.975	340	404	489.5	1002.35		16.5	70	94	104	119	281		16.5	54	98	116	168	590.025		16.5	-41	-15	-10	-7	1
17.5	230.925	345	410.5	496.25	1004.4		17	72	98	110	127	288		17	56	105	126	182.25	612.275		17	-40	-13	-8	-5	1
18	234.925	351.75	416	504	1007.42		17.5	73.975	103	116	135	293.075		17.5	58.975	113	136	197	650.125		17.5	-38	-11	-7	-4	2
18.5	237.975	357	423	511	1015.3		18	75	108	122	142	302.05		18	61	120	146	213	688.275		18	-34	-9	-5	-2	3
19	241	361.75	429	518	1027.1		18.5	77	112	128	149	304.05		18.5	63	128.75	155	228	710.425		18.5	-32	-8	-3	-1	4
19.5	245	366	435	523	1038.1		19	79	117	133	156	308.025		19	65	136	165	243.5	731.475		19	-28.025	-6	-2	1	6
20	250.975	371	442	529.25	1046.1		19.5	81	122	139	163	311.05		19.5	67	144	175	259	733.45		19.5	-25	-4	0	3	7
20.5	255.975	376	447.5	536.25	1053.38		20	82.975	126.75	145	170	313.025		20	70	152	185	273	753.05		20	-14.025	-2	2	4	9
21	259.975	381	454	545	1075.38		20.5	84.975	131	151	177.25	316.075		20.5	72	159	194	285.5	765.075		20.5	-5	1	5	10	59.15
21.5	262.975	386	460	552.25	1094.17		21	86	136	157	184	318.1		21	75	167	204	297.5	780.05		21	0	8	15	25	193.025
22	265.975	391	467	558.5	1104.38		21.5	88	141	162	190.25	326.025		21.5	77	174.75	214	312.25	795.05		21.5	5	17	27	45	293.025
22.5	269.925	396	473	566.5	1108.62		22	89.975	145	168	197	328.025		22	80	181.75	223.5	326	822		22	8	26	38	65	361.2
23	272.975	402	478.5	576	1141.15		22.5	91	150	174	205	331.1		22.5	82.975	188.75	233	342.5	829.05		22.5	10.975	34	49	83	430.15
23.5	274.95	407	485	583	1161.03		23	93	154	180	213	340.1		23	85	196	243	356.75	843.1		23	13.975	43	60	102	465.225
24	278	412.75	490.5	591.25	1166.15		23.5	95	159	186	220	348.025		23.5	87.975	203.75	252	370.25	850.025		23.5	16.975	52	71	122	502.05
24.5	282.95	416.75	496	597.25	1176.12		24	96.975	164	191	227	352.1		24	90	212.5	262	385.25	863.05		24	19	59.75	82	138	518.25
25	285	422	502	604.25	1179.12		24.5	98.975	168	197	234	355.1		24.5	92.975	219.5	271	400	878		24.5	21	67.75	93	156	550.05
25.5	288.925	427	508	611.25	1187.22		25	101	173	203	241	358.1		25	95	226	281	409.25	880.05		25	24	75.75	104	173	565.3
26	290.95	431.75	513	619.25	1189.38		25.5	103	178	208	246	362.025		25.5	97.975	234.75	290	421	886.075		25.5	27	83.75	115	187.25	582.025
26.5	293	437.75	520	626.25	1192.45		26	104.975	182.75	214	253	366		26	100	243	300	431	892.125		26	30	91	126	202.25	595.05
27	294.975	444	525.5	633.25	1195.5		26.5	106.975	187.75	219	259	368.025		26.5	102.975	251	310	440	902.05		26.5	32	99.75	137	217	616.025
27.5	295.975	448.75	531.5	640.5	1203.45		27	108.975	192.75	225	265	373.025		27	106	258.75	319	448	914.075		27	34.975	107	147	232.5	638.025
28	296.975	455	538	648	1225.05		27.5	111	197.75	230	270	376.05		27.5	108	266	329	463.25	919.1		27.5	37	114	157	245	646.425
28.5	298.975	460	544.5	654	1228.1		28	113	201.75	235.5	275.25	380.025		28	110.975	274	339	474.75	921.1		28	39.975	122	168	258.25	670.125
29	300.975	465.75	551	659	1231.17		28.5	115.975	206	241	281	384		28.5	113	282	349	488	927.075		28.5	42	129	179	273.25	681
29.5	303.975	472	557.5	664.25	1237.15		29	119	212	247	287	388.025		29	115.975	288.75	358.5	501.25	937.125		29	45	138	189	285	691.125
30	305.975	478	564	673.5	1244.08		29.5	121	216	252.5	293	393		29.5	118	296.75	368	511.5	950.025		29.5	47.975	146	200	302	710.075
30.5	309	483.75	570	679.5	1245.1		30	123	221	258	298	395.025		30	120.975	304	378	523.5	956.025		30	50	154	211	314	726.075
31	312	487.75	576	685	1251.22		30.5	125	226	263	304	398		30.5	122.975	311.75	387.5	533.75	962.05		30.5	52.975	162	222	326.25	736.2
31.5	314.975	493	583	694.25	1259.17		31	129.925	232	268.5	310	401		31	125.975	319	397	544	967.025		31	55	169	232	342	743.15
32	317	499	589	700.25	1272.17		31.5	133.95	237	274	316	405		31.5	128.95	327	406.5	558.25	972.125		31.5	57.975	177	243	354.25	759.2
32.5	320.925	505.5	595	706.25	1277.2		32	136	242	280	323	407.025		32	130.975	334	416	570	976.15		32	60	184.75	254	368	790.025
33	323.925	511	601.5	712	1288.12		32.5	138	247	286	328	410.05		32.5	133.95	341.75	426	575	987		32.5	62	190.5	265	380	794.05
33.5	325.95	517	608	718.75	1290.15		33	140.975	252.75	291.5	334.25	415		33	135.95	348.5	436	584.25	992.075		33	65	197	276	392.25	802.175
34	327	520	614	726.25	1294.12		33.5	145.975	258	297	340	417.025		33.5	138.95	354.75	445.5	592.25	1007.3		33.5	67.975	208	286.5	406.25	810.15
34.5	330.925	526.75	621	732.75	1300.05		34	149	263.75	302	345.25	420		34	140.95	360	455	602	1023.1		34	70	216	297	416	825.05
35	332.9	532	626	742.5	1305.03		34.5	155.975	268	308	351	423		34.5	143.95	368	465	610.25	1036		34.5	72.975	226.75	307	422.75	831.175
35.5	334.875	538	633	749.75	1308.08		35	163	273	313	355.25	427		35	145.95	375.75	474	627	1039		35	75.975	233.5	317	434.5	842.675
36	337.85	542	640	755.25	1311.05		35.5	168.975	278	319	361	430.025		35.5	148.95	384.5	484	638.25	1042.2		35.5	78.95	242	328	443	855.45
36.5	341.95	547	646	761.25	1314.05		36	175.975	284	324.5	366	435.025		36	151.925	393.5	493.5	655.25	1046.17		36	80.975	251	339	452	899.075
37	342.975	552	652	766.5	1318.03		36.5	178.975	290	330	371	440		36.5	153.95	400.5	504	668.5	1056.1		36.5	82.975	258.75	349	468	903.175
37.5	344.95	557	658	774.25	1321.12		37	182.975	296	336	376.25	444.05		37	160.9	409	513	679.5	1059.08		37	85	268.5	358	477	913.125
38	346.925	563	664	782	1324.1		37.5	185.95	302	343	383	448.025		37.5	162.9	416	523	690	1062.05		37.5	89.925	276.5	369	484.25	917.1
38.5	349	570	670	787.25	1327.1		38	192	309	349	390	451.025		38	165.9	426	533	701.5	1065.05		38	92.925	288.5	380	495.25	921.075
39	350	577.75	677	794	1329.1		38.5	200	315	355	399	459.025		38.5	167.9	433	543	712.25	1069.08		38.5	94.925	298.75	390	508	925.05
39.5	351	583	683.5	800.25	1337.47		39	212.975	321	362	405	465.025		39	170.9	440.25	553	718.5	1072.2		39	97.925	306.75	400	519.25	929.025
40	356.9	590	690	808.25	1350.3		39.5	223.925	328	369	410	475		39.5	172.9	448.75	562	728.25	1086.03		39.5	100.9	315.75	410	528.25	931.025
40.5	357.9	596.75	697	816.25	1363.05		40	251.925	335.75	376	418	484.025		40	175.9	455.75	572	736	1094.03		40	104.95	324	420	536.25	935.025
41	359.875	603.75	703	823.25	1368.12		40.5	276.975	344	385	427.25	491.05		40.5	180.925	462.5	582	745.5	1099.08		40.5	106.975	330.75	431	546	938
41.5	363.925	608	710	831	1370.22		41	292	350	393	433	497		41	184.9	468.75	590.5	753.75	1103.15		41	109.975	337	442	554.25	941
42	365.925	613	715	835	1377.1		41.5	295.95	352.75	396	436.25	503		41.5	187.875	478.75	600.5	761.75	1108.2		41.5	111.975	345.75	452	564	943.05
42.5	367.9	618.75	721	842	1381.08		42	297	356	399	439	505		42	190.975	486.5	609.5	772	1117.05		42	113.975	354.5	463	573	947.05
43	369.875	624	726.5	848	1382.1		42.5	299	359	402	440	507		42.5	193.975	493.25	619	781.25	1122.22		42.5	117	361	474	584.25	951.075
43.5	370.9	628.75	732	860	1387.12		43	300	361	404	443	509		43	196	502.75	629	788.25	1136.08		43	120	368	485	597.25	958
44	371.9	634.75	739	864.5	1389.15		43.5	303.975	364	407	444	511.025		43.5	199	510.75	638.5	800.25	1146.1		43.5	122	375.75	495	606.25	962.025
44.5	372.95	639.75	745	871	1390.2		44	306.975	366	409	446	513		44	201	519.75	648	811.5	1153.1		44	125	384.75	505	618	967.15
45	373.975	648.75	751.5	878.75	1400.03		44.5	309	368	410	448	515		44.5	204	528.75	658	818.25	1161.1		44.5	127.975	393	515.5	629.25	971.125
45.5	375	652.75	758	886	1404.12		45	310	370	412	450	517.025		45	207	537	669	827	1165.15		45	130	400.75	524	639	975.1
46	377.975	658.75	764	891.5	1407.15		45.5	312	373	413	451	519		45.5	209	547.25	679	835.25	1169.12		45.5	132.975	409.75	535	649.25	980.05
46.5	380.975	663.5	770.5	900.25	1410.12		46	315	375	415	453	521.025		46	212	556	688	842.25	1173.1		46	135.975	418	547	659.25	993.025
47	382.975	668.75	777	905	1413.12		46.5	318.975	377.75	416	454	523		46.5	215	561.75	697.5	856	1179.05		46.5	140.95	429.5	558	671.25	998.25
47.5	385.95	673.5	784	911.5	1416.1		47	321	380	418	455	525		47	218.975	569.75	708	867.25	1186.08		47	143.925	437.75	567	681.5	1001.25
48	387.95	678	790.5	917	1419.1		47.5	323	381.75	420	457	527.075		47.5	221.95	575.75	717.5	879.5	1193		47.5	149.925	444	576.5	692	1004.25
48.5	390.95	684.75	796.5	924	1422.08		48	325	383	422	458	531		48	224.95	585.5	729	888.25	1200.05		48	152.9	453.5	587	700.25	1017.02
49	393.925	689.75	803.5	928.5	1425.05		48.5	327.95	384	424	460	532.025		48.5	226.975	597.75	738	896	1207		48.5	155.9	458.75	597	708.25	1023.1
49.5	395.925	694	811	934.25	1429.03		49	330.925	386	425	462	534		49	229.95	608	747	905.5	1212.05		49	158.875	464.75	608	714	1027.08
50	398.925	698	817	941	1434		49.5	332.925	388	427	463	535.025		49.5	243.725	619.25	756	916	1221.05		49.5	161.875	474	617	724	1036.03
50.5	401.95	704	823	946.25	1439.03		50	333.975	390	428	465	537.025		50	246.725	627.75	765.5	926.25	1225.05		50	166.875	483.75	628	732.5	1038.03
51	404.975	711.75	830	953	1443		50.5	335	391	429	466	538.05		50.5	258.775	636	776	933.5	1228.08		50.5	171.95	492	638	743.25	1041.1
51.5	406.975	717	836	963.5	1451.05		51	336.975	393	430	468	541.025		51	265.9	644	785	942.25	1235		51	181.975	503.25	650	753.5	1043.12
52	408.975	722	842	972.25	1455.1		51.5	338	395	432	469	543		51.5	266.95	652.75	795	947.25	1238.05		51.5	186	512.75	660	768.5	1045.12
52.5	411.925	728.75	848	979	1459.2		52	339.975	397	434	471	544		52	272.875	662	803	952.25	1242.05		52	196.85	520.75	670	776.25	1047.15
53	414.875	733.75	853	988	1464.3		52.5	342.95	398	435	472	546		52.5	275.875	672.25	812.5	959.5	1246.05		52.5	203.8	530.75	680	784.25	1049.15
53.5	416.875	737	859	994.25	1484.03		53	343.975	399	437	473	547		53	278.85	680.75	822	968	1250.05		53	211.725	539	690	793	1051.17
54	419.85	744	865	999.25	1487.15		53.5	346.975	402	439	474	549.025		53.5	290.775	690.75	832.5	978.25	1255.03		53.5	216.725	549.5	701	801.5	1056.12
54.5	422.825	748.75	871	1005	1489.22		54	348.95	403.75	440	475	551		54	293.775	701.75	842	986.25	1260.08		54	220.75	557.75	712	807.25	1061.05
55	424.825	753	877	1011.25	1492.2		54.5	349	405	442	476	553		54.5	296.775	711.75	851	994	1264.03		54.5	223.85	570.25	723	822.25	1065.03
55.5	427.8	759.75	884	1016.5	1494.22		55	350.975	407	443	477	553.025		55	299.775	718.75	860.5	999.5	1269.03		55	227.975	577.75	733.5	831.25	1069.03
56	430.8	764.75	890	1025	1503.08		55.5	351.975	409	445	479	554.025		55.5	302.75	729	870	1010	1273.03		55.5	237.8	585.5	744	839.25	1073.05
56.5	432.8	769	896.5	1030.25	1508.22		56	353	411	447	480.25	555.05		56	305.75	739.75	880.5	1017.25	1279.03		56	241.875	596.75	754	849	1080.05
57	435.775	775.5	902.5	1035.25	1511.47		56.5	354.975	413	448	483	556.025		56.5	308.925	752.75	891.5	1026	1284.08		56.5	253.8	601.5	764	859	1084.1
57.5	438.825	779	907.5	1040.25	1513.5		57	355.975	415	450	484	557.025		57	312.975	760.5	904	1032.25	1291.05		57	257.9	609.75	773	869.25	1091.03
58	439.975	783	915	1046	1516.5		57.5	357.975	417	452	485	559		57.5	320.875	769.75	913	1040.25	1296.03		57.5	264.975	625.5	783	877	1095.08
58.5	444	787	920	1052.25	1523.38		58	358.975	418.75	453	487	560.025		58	332.775	779.75	921	1047.25	1303.03		58	269	643.75	794	886	1099.05
59	446	792.75	925.5	1056.75	1535.15		58.5	360.975	420	455	488	561.025		58.5	342.6	786.75	931	1054	1311		58.5	277.9	659.5	804	897	1103.05
59.5	448.975	799.75	933	1060.75	1544.08		59	362	422	456	489	564.05		59	348.975	798.75	940.5	1062.25	1318.03		59	286	672	814	907	1108
60	451.975	807.75	939	1067	1546.17		59.5	363.975	423	457	490.25	569.025		59.5	355.875	810	950	1071	1322		59.5	293.9	682.25	824	914	1113.03
60.5	454	812.75	944.5	1073.25	1549.15		60	364.975	425	459	492	569.1		60	356.925	819.75	959.5	1077.25	1324		60	296.925	692.5	834.5	923	1121.1
61	456.95	820	950	1078.25	1552.12		60.5	365.975	426	460	493	570.1		60.5	358.975	826	969	1085	1326.03		60.5	300.925	697.75	846	934.25	1128.03
61.5	459.9	826	956	1084.25	1559		61	367.975	428	462	495	571.1		61	368.8	835.75	978	1092	1329.03		61	305.975	709.75	856	942.5	1133.08
62	461.9	830.75	961	1091.5	1561		61.5	369	430	463	497	573.1		61.5	374.725	846	987	1099	1331.05		61.5	313.975	723.75	867	951.25	1139.03
62.5	463.9	838.25	967	1098.5	1564.08		62	371	432	465	498	576.05		62	377.75	856.25	997	1107.25	1335.03		62	329	733.5	876.5	962.25	1142.03
63	465.9	842.5	973	1108.5	1566.05		62.5	373	433	466	499	578.025		62.5	389.8	864.75	1006	1113.25	1338.08		62.5	345.875	746.75	886.5	971.25	1145
63.5	467.875	850.25	980.5	1116.25	1568.05		63	374	435	467	500	580		63	402.875	877	1016	1120.25	1342.1		63	358.85	759.75	896	978.25	1147.03
64	468.9	853	986.5	1123.5	1570.03		63.5	375	436.75	469	501.25	581.025		63.5	409.925	890	1025	1126.5	1344.12		63.5	365.975	777	906	989	1151
64.5	470.9	857.75	994.5	1130.5	1573		64	377	438	470	503	582.025		64	413.925	904.5	1035	1134.25	1347.12		64	390.65	793	917	998	1154.03
65	472.9	865.5	1001	1137.25	1575		64.5	378	439.75	472	505	583.025		64.5	423.975	910.75	1045	1142.25	1349.12		64.5	398.75	803	927.5	1007	1157
65.5	473.925	869.75	1008	1145	1577		65	379	441	473	506	585.025		65	435.875	920	1055	1150	1352.1		65	404.875	818.75	937.5	1016.25	1160
66	475.95	875.75	1015	1149	1587		65.5	381	443	474	507.25	587		65.5	448.725	932.75	1064	1159	1358.05		65.5	415.95	830	948	1026	1166
66.5	485.8	882	1021	1159	1589.03		66	382	445	476	509.25	588.05		66	452.825	943.75	1072	1166.25	1362.05		66	425.95	840.5	959.5	1036.25	1167.1
67	488.8	886.75	1027	1165	1590.05		66.5	383	447	478	511	589.05		66.5	455.95	954.75	1081	1174	1364.08		66.5	432.975	852.75	969	1046.25	1170.15
67.5	490.975	892.75	1034	1172.75	1592.05		67	384.95	449	480	512	592		67	460.925	967.75	1090	1181	1370.05		67	441.975	864	980	1056	1175.1
68	499.85	897.75	1039	1178.25	1593.08		67.5	386	450	481	513	593.025		67.5	469.8	978	1099	1189.5	1373.08		67.5	450.95	872	989.5	1065	1180.05
68.5	502	904.25	1045	1182	1594.1		68	387	452	483	515	595.05		68	477	992.5	1109	1197.25	1378.05		68	461.85	883	1000	1074	1185.05
69	509.85	909	1050.5	1187.25	1597.08		68.5	388	454	485	516	597.025		68.5	485	1006.5	1118.5	1207.5	1379.08		68.5	474.65	896.75	1009	1084	1190.03
69.5	517.975	913.5	1057	1194.5	1601.03		69	389.95	456	487	518	599		69	492.9	1017	1127	1215.25	1382.08		69	486.875	908.75	1020	1092.25	1194
70	524.85	919.5	1063	1202.25	1603.15		69.5	391	458	488	519	600.025		69.5	500.875	1027.75	1136	1224.25	1385.05		69.5	503.9	920.75	1031	1101	1197.03
70.5	526.925	922.75	1070	1206.5	1605.15		70	391.975	460	490	521	602.025		70	511.925	1038.75	1144.5	1233	1388.05		70	517.875	935	1041.5	1109	1202.03
71	531.925	929.25	1076	1209.75	1611.05		70.5	393.975	461	492	523	604.025		70.5	528.7	1047.5	1153.5	1242.25	1392.03		70.5	561.25	946.75	1052	1117	1205.03
71.5	533.925	937.5	1081.5	1218.75	1616.05		71	395	463	494	525.25	606.025		71	538.65	1058.75	1164	1250	1395		71	572	960	1063.5	1126	1209.05
72	535.9	943.75	1087.5	1224	1618.2		71.5	401.9	464	496	527	608.05		71.5	553.75	1070.75	1172	1259	1399.1		71.5	585	979.25	1073.5	1134	1215.03
72.5	537.9	949.75	1094	1227.5	1620.33		72	404.95	466	498	529	611.025		72	557.75	1080	1181	1266	1405.22		72	594.925	992	1083.5	1142.25	1221
73	539.9	956.5	1100	1232	1622.35		72.5	409.975	468	500	531	613.025		72.5	568	1090.75	1190	1274	1411.17		72.5	607.95	1005.75	1094	1151	1226.03
73.5	542.875	962.75	1106.5	1242	1624.35		73	410.975	470	502	534	615.025		73	592.5	1101	1199.5	1281	1417.1		73	634.875	1023.75	1104	1160.25	1232.03
74	544.875	968	1113	1249	1627.33		73.5	411.975	473	504	537	617		73.5	598.925	1110.75	1209	1290	1423.03		73.5	663.925	1039	1116	1170.25	1237.03
74.5	546.85	974.75	1118.5	1256.25	1629.33		74	412.95	474.75	506	539	618.025		74	604.975	1119	1219	1298.25	1428.05		74	682.9	1050.75	1127	1180.25	1245
75	548.85	980	1124	1261.25	1631.35		74.5	414	478	508	542	621		74.5	608.975	1131.5	1227.5	1305.25	1434		74.5	740.25	1069	1137.5	1191	1253.03
75.5	550.925	986	1131	1267.75	1647.1		75	418.95	480	510	544	624		75	619.975	1141	1236	1313	1437.03		75	769.875	1085	1151	1201	1261.03
76	559.85	991	1137	1273	1649.08		75.5	423.925	486	515	552	637.025		75.5	625.95	1154	1246	1320.25	1439.08		75.5	825.725	1108.75	1164	1212	1270
76.5	563.8	996	1143	1278	1651.05		76	430.975	495	523	562.25	658.025		76	648.5	1165.75	1253	1330	1446.03		76	938.925	1127	1178	1224.25	1281
77	564.825	1001	1150	1282.25	1653.03		76.5	437.9	501	530	574.25	703.275		76.5	677.35	1176	1263	1336	1452.03		76.5	1044.95	1151	1196	1240	1302
77.5	566.85	1005	1156	1288	1656		77	443	507	537	588	740.05		77	689.9	1187	1273	1345	1455.08		77	1078.97	1169	1213	1258	1355
78	570.925	1010	1161.5	1290.75	1657.03		77.5	448	513	543	596	755		77.5	712.9	1197.5	1283	1352	1461.05		77.5	1085.97	1180.75	1227	1272	1412.03
78.5	581.7	1019.25	1167.5	1297	1658.05		78	452.95	518	549.5	606	781.15		78	719.975	1208	1293	1359.25	1466.08		78	1090.95	1191	1237	1284	1462.12
79	593.95	1025	1174	1300.5	1659.08		78.5	456.95	523	555	615.25	790.4		78.5	735.725	1219	1301.5	1367.25	1473.08		78.5	1097.97	1198	1246	1294	1515.22
79.5	600.9	1030	1180.5	1306.25	1661.08		79	461.95	527	561	622	808.15		79	749.75	1231	1311	1376	1482.03		79	1104.97	1205	1255.5	1303	1554.3
80	601.925	1036	1187	1312.25	1662.1		79.5	464.925	532	566.5	630	821.05		79.5	784.95	1246	1321	1382.25	1488.12		79.5	1112	1211	1264	1315	1588.08
80.5	603.95	1042.5	1192	1317	1663.1		80	468.975	536.75	572	637.25	838.025		80	800.7	1256.75	1330	1391.25	1498.03		80	1118	1216.75	1272	1326	1593.3
81	605.95	1049.25	1198.5	1324	1664.1		80.5	472	541	577	644	842.025		80.5	836.6	1269	1339	1401	1505.03		80.5	1125	1223	1278.5	1338.25	1630.65
81.5	607.975	1053	1205	1329	1666.1		81	475.975	545	583	649.25	848.025		81	856	1281	1348	1411	1515		81	1131	1228.75	1286.5	1351	1668.1
82	609.975	1056.75	1211	1334	1667.1		81.5	480	550	588	655	864		81.5	886.725	1293.75	1357.5	1419.25	1521		81.5	1134.95	1233	1292	1362.25	1690.1
82.5	612	1061.75	1218	1337.25	1669.08		82	483.95	554	594	661	867.375		82	904.825	1306.75	1367	1427.25	1528.03		82	1138.95	1239	1298	1370.25	1698.55
83	614	1066.75	1224	1342.25	1671.08		82.5	485	557	599	666.25	882.225		82.5	927	1316.75	1378	1438	1533.08		82.5	1142.97	1244.75	1304	1378	1737.25
83.5	619.95	1073.5	1230	1346.25	1674.03		83	488.95	560	604	673	900.05		83	964.95	1328.75	1387.5	1447	1542.03		83	1147	1250	1310.5	1388	1755.03
84	628	1078.75	1237	1351	1676.03		83.5	491	565	609	679	916		83.5	1021.38	1341.75	1398	1455	1547.03		83.5	1150.97	1255	1317	1397	1766.03
84.5	634.9	1087	1243	1357	1678.03		84	494.975	569	614	684.25	924.15		84	1061.97	1355.75	1410	1464	1553.05		84	1154	1260.75	1323	1408	1777.15
85	636.9	1095.75	1250	1362.25	1679.08		84.5	497.95	572.75	619.5	690.5	945.025		84.5	1178	1369	1421.5	1475	1562.03		84.5	1158.97	1265	1327	1419	1792.05
85.5	639	1101.75	1255	1369.25	1680.08		85	501.975	577	624.5	697.25	956		85	1263	1384	1435	1487	1572.03		85	1160.95	1270	1333	1430	1805.12
86	649.775	1107.25	1262	1373.5	1681.05		85.5	503.975	581	629	705	962.125		85.5	1323.97	1403	1448	1499	1598		85.5	1164	1275	1340	1439	1816.1
86.5	651.825	1113	1267.5	1380	1683.03		86	505.975	584	633	712	968.25		86	1344	1413	1462	1512	1634.2		86	1168.92	1279	1346	1451.25	1827.1
87	653.925	1120.25	1273	1385	1684.03		86.5	508.975	588.75	639	717.25	982		86.5	1349	1422	1472	1522	1668.08		86.5	1170.92	1283.75	1352	1460.5	1838.4
87.5	656.975	1125.75	1278.5	1388.25	1686		87	510.975	592	644	723	999.05		87	1353	1428.75	1481.5	1531	1717.03		87	1171.95	1288	1360	1472	1865.1
88	661.95	1132.25	1285.5	1393.25	1687.05		87.5	512.975	595.75	648	729	1007.12		87.5	1357.97	1435	1489.5	1540	1751.05		87.5	1174.97	1292.75	1366.5	1483	1880.05
88.5	666.925	1135.75	1292.5	1399	1688.08		88	515.975	600	654	734.25	1016.1		88	1361.95	1440	1495	1550	1780.35		88	1178	1299.75	1372.5	1493	1889.25
89	672.85	1140	1298.5	1404	1689.1		88.5	518	604.75	659	740	1022.02		88.5	1364	1446	1501	1559	1798.62		88.5	1182	1303	1376.5	1502.25	1909.22
89.5	677.775	1146.25	1304	1409	1691.1		89	520.975	608.75	664	746.25	1027.05		89	1367	1450.75	1507	1566	1840.08		89	1186	1307.75	1383.5	1512.25	1922.1
90	683.675	1152.5	1310.5	1414	1692.15		89.5	522.975	613	669.5	751.25	1031.03		89.5	1371	1456	1513	1572	1850.12		89.5	1188.97	1313.75	1390.5	1523.25	1939
90.5	688.6	1155.75	1318	1420	1693.17		90	524.95	616	675	757.25	1032.08		90	1374.97	1459	1518	1578	1865.15		90	1190.97	1318.75	1397	1534	1941.15
91	694.6	1159.5	1324	1423.25	1695.17		90.5	526.975	620	679	762.25	1037.28		90.5	1378	1464	1523	1585	1879.2		90.5	1192.97	1324.75	1401	1545.25	1947.1
91.5	698.925	1167	1329.5	1427.5	1697.17		91	527.975	624	683	769	1039.28		91	1381	1468	1527	1589.25	1894.08		91	1195.92	1330	1407.5	1554.25	1955
92	705.975	1176.75	1335.5	1433	1699.17		91.5	528.975	628	688	775.25	1046.12		91.5	1383.97	1472	1532.5	1598	1906.03		91.5	1197.92	1333.75	1413.5	1563.25	1962.15
92.5	712	1181.5	1341.5	1437.25	1701.2		92	530.95	632	692	779.25	1052.22		92	1387	1475.75	1536.5	1608	1923.05		92	1197.95	1338	1419	1574	1969.05
93	716.95	1187.5	1347	1441.25	1704.17		92.5	532.925	635.75	697	785	1062.03		92.5	1391	1480.75	1541	1616	1926.42		92.5	1198.97	1344	1424	1582	1976
93.5	721.925	1194.75	1354	1446	1706.17		93	535.875	638	702	789.25	1068.03		93	1394.97	1483.75	1546	1624.25	1946.2		93	1199	1349	1431	1589	1983.15
94	724.925	1202	1360	1451	1708.17		93.5	536.875	643	706.5	792.25	1070.03		93.5	1397.97	1488	1551.5	1634	1966.08		93.5	1201.97	1354	1438	1597.25	1991.03
94.5	728.975	1208.75	1366	1456	1716.03		94	537.9	648	710	795.5	1073.15		94	1400.97	1492.75	1556	1642	1972.45		94	1207.92	1360	1445	1605	2005.05
95	737.825	1215	1372	1460.25	1720.1		94.5	541.95	653	714	802.25	1079.03		94.5	1403	1496	1560.5	1651	1986.25		94.5	1208.95	1365.5	1451	1613	2016.12
95.5	739.825	1223.5	1378.5	1465.25	1722.08		95	545.95	656.75	720	807.25	1092.1		95	1404.97	1501	1565	1656.25	2002.2		95	1211.95	1369	1457.5	1623	2030.3
96	740.875	1233.75	1384	1470	1724.08		95.5	548.925	660.75	725	811	1093.12		95.5	1407.95	1505	1571	1661	2007.33		95.5	1218.92	1374	1464.5	1633	2046.15
96.5	742.9	1240.75	1391.5	1474.25	1726.05		96	549.95	664	730	815.75	1100.1		96	1409.95	1510	1576.5	1666	2018.12		96	1220.97	1377	1473	1643.25	2055.05
97	743.95	1244.75	1397.5	1478.25	1729.03		96.5	550.95	670	734	824	1105		96.5	1412	1515	1581	1672	2027.15		96.5	1223.97	1381	1479.5	1652	2062.18
97.5	756.7	1252.75	1403	1485	1731		97	551.975	674	739	832	1106		97	1414	1519	1586	1678.25	2028.25		97	1225.97	1385	1484	1661.25	2066.28
98	764.925	1259	1409	1491	1733		97.5	554	678	743	837	1108		97.5	1415.97	1523	1591	1685	2045.17		97.5	1228.92	1389	1491	1664	2077.03
98.5	767.925	1268.75	1414.5	1495.25	1735		98	555	681	748	842	1109		98	1417.95	1527	1595	1688.5	2055.05		98	1230.92	1394	1494.5	1666.75	2084
99	770.925	1276.5	1420.5	1499.25	1737.05		98.5	556	685	753	848	1110.03		98.5	1420.97	1531	1600	1699	2058.28		98.5	1233.9	1398.75	1500	1672.5	2087.07
99.5	780.8	1282.75	1428	1505	1740.1		99	557.975	689	758	854	1112.03		99	1424.95	1535.75	1604.5	1703.25	2080.03		99	1234.92	1404	1508	1683.75	2090.05
100	782.825	1285.75	1434.5	1511	1742.08		99.5	559.95	693	762	860.25	1113.05		99.5	1425.97	1539	1610	1710	2082.53		99.5	1238.92	1408	1517	1695.25	2098.03
100.5	784.85	1292.75	1441	1518	1744.05		100	565.875	697	768	865.25	1114.08		100	1426.97	1542	1614	1715	2084.5		100	1241.88	1412	1522	1702.75	2107.12
101	787.85	1299.75	1447	1524.25	1747		100.5	566.9	701	773	871.5	1116.1		100.5	1428.95	1547	1618	1721	2090.38		100.5	1242.85	1415.75	1528.5	1708	2115.03
101.5	789.95	1307.75	1453	1531	1749		101	567.925	705	779	874.5	1117.12		101	1429.95	1551	1623	1728.25	2107.15		101	1244.85	1419	1536	1715.25	2122
102	797.875	1312.75	1458	1536.25	1751.03		101.5	568.95	709	784	879	1124		101.5	1430.97	1554.75	1627.5	1733	2118.43		101.5	1246.92	1423.75	1542	1725	2126.03
102.5	806.75	1319	1464	1541.25	1755.03		102	572.925	713	788.5	884.25	1126		102	1432.95	1557.75	1632	1738.25	2122.35		102	1248	1428	1547	1732	2129.07
103	810.825	1327.75	1470	1548.25	1758.12		102.5	573.925	717	793.5	890.25	1128		102.5	1433.92	1561.75	1638	1746	2126.28		102.5	1250	1434.5	1550	1737	2136.03
103.5	815.875	1332	1475	1554.25	1761.08		103	573.975	721.75	797.5	895	1130		103	1434.97	1567.75	1641.5	1751	2132.12		103	1252.97	1438.75	1557	1744	2141.22
104	819.95	1335	1480.5	1561	1765		103.5	575.975	726	802.5	899.5	1133		103.5	1436.97	1571.75	1646.5	1756	2141.18		103.5	1256.9	1443	1562	1751.25	2148.1
104.5	823.95	1345.5	1486.5	1566.25	1768.05		104	577.925	732	808	905	1135.05		104	1437	1575	1650.5	1762	2153.22		104	1259.88	1446	1567	1759	2155.12
105	827.875	1352	1491	1571.25	1771		104.5	579.925	737	813	909	1137.03		104.5	1439	1579	1655	1770	2168		104.5	1263.83	1450.75	1574	1769.25	2172.03
105.5	834.95	1358.75	1497.5	1576.25	1773.03		105	580.95	740.75	817	913	1139		105	1442	1583	1660	1777	2170.4		105	1265.83	1457.75	1583	1772	2185
106	837	1370.75	1504	1582	1776.03		105.5	582	745	823	917	1141		105.5	1447.92	1587	1665	1784	2173.75		105.5	1268.85	1462.75	1589	1779.25	2186.28
106.5	841.975	1379.5	1510	1588	1780		106	583	749.75	828.5	922.25	1143		106	1452.88	1591	1668	1789.25	2176.15		106	1271.97	1467.75	1593.5	1788.25	2208
107	845	1386	1515.5	1594	1783		106.5	585	753.75	833.5	927	1145.03		106.5	1454.9	1595	1675	1797	2179.35		106.5	1275.92	1472	1599	1796.5	2210.15
107.5	851.95	1395.5	1522	1601	1786.03		107	587.95	757	838	930.5	1147		107	1456.92	1599.75	1682	1804	2182.45		107	1276.97	1476	1606	1808.75	2213.22
108	858.875	1402	1528.5	1606.25	1789.03		107.5	590	760.75	842	936	1149.03		107.5	1458.95	1603.5	1687	1811	2194.18		107.5	1278.97	1482.5	1612.5	1814.25	2216.22
108.5	862.875	1409	1535	1611.25	1791.03		108	593.95	763	848	938.5	1151.03		108	1460	1605.75	1692	1816.5	2205.88		108	1280	1485.75	1619	1821	2224.1
109	869.95	1416.75	1541	1616.25	1794.03		108.5	597.9	766.5	853	942.25	1154		108.5	1463	1609	1695	1822	2217.57		108.5	1282.97	1491	1626.5	1825.5	2231.12
109.5	872.975	1424	1547	1622	1797.03		109	599.9	770	858	946	1156.2		109	1466	1612.75	1700	1827.5	2233.18		109	1290.85	1494.75	1633	1834	2239
110	875.975	1431.75	1553	1626	1800		109.5	600.925	774.75	863	950.25	1158.2		109.5	1468	1618.75	1705.5	1836.25	2241.2		109.5	1291.88	1502	1639	1839.5	2241
110.5	879.95	1438.75	1559	1632	1802.03		110	601.975	779.75	868	954	1161.15		110	1470.97	1623	1711	1842	2253.07		110	1294.95	1512	1644	1847.25	2247.25
111	893.775	1445.75	1566	1636.25	1804.03		110.5	604	785	872	959.25	1165.1		110.5	1472.95	1627.25	1715	1848.25	2258.18		110.5	1295.95	1517.5	1650.5	1850.25	2250.22
111.5	896.975	1454.75	1572.5	1642	1806.03		111	606	789	877	964.25	1169.03		111	1474.92	1629.75	1719.5	1855	2266.03		111	1298.97	1525.25	1655.5	1854.25	2253.22
112	911.925	1463	1579	1648	1809		111.5	609	792.75	882	970	1170.03		111.5	1476.97	1632.75	1724	1861	2279.03		111.5	1300.95	1533	1661.5	1860.25	2256.22
112.5	922.8	1473	1585.5	1654	1811		112	611.95	797.75	886	975	1171.05		112	1478.97	1636.75	1728.5	1865.5	2286.18		112	1302.95	1538	1669	1865.25	2258.2
113	925.975	1480.75	1592	1660.25	1813		112.5	614.925	801	892.5	979	1172.05		112.5	1480.97	1642.75	1733	1871	2288.43		112.5	1303.95	1543	1675.5	1872	2261.18
113.5	933.875	1486.75	1598	1665	1814		113	617	806	897	984	1173.08		113	1482.97	1645	1736	1878.25	2297.28		113	1305.95	1547.75	1682	1879	2269.12
114	936.85	1493.25	1604	1671	1815.05		113.5	621.975	810.75	902	987	1177.05		113.5	1484	1648.75	1741	1883.25	2312.25		113.5	1306.95	1553.75	1688	1885	2270.18
114.5	939.85	1502	1610	1677.25	1819		114	624.975	815.75	906	991.25	1181		114	1485	1652	1746	1889	2327.07		114	1307.97	1559.75	1695	1894	2271.22
115	954.7	1510.75	1616	1684	1821.03		114.5	627.95	820.75	912	995	1182.03		114.5	1486	1655	1751.5	1894	2331.35		114.5	1308.97	1565	1702.5	1902	2283
115.5	982.5	1518.75	1622.5	1689	1823.03		115	629.975	823.75	916	997.25	1183.03		115	1488.97	1659	1756.5	1899.25	2347.05		115	1310	1572.75	1709	1907	2286.05
116	993.875	1526	1628	1694	1826		115.5	632.95	830	920	1003	1186		115.5	1489	1663	1762	1907	2349.1		115.5	1311	1576.75	1715	1912	2288.05
116.5	1022	1535.75	1635	1701	1829		116	636.975	835	924.5	1007	1188		116	1490	1667	1766.5	1911	2354.1		116	1312.97	1582.25	1721.5	1918.25	2291.05
117	1028.9	1543	1640.5	1707	1831.03		116.5	639	839	929.5	1011	1189.03		116.5	1492.95	1670	1772	1917	2355.12		116.5	1314.97	1588	1728	1925	2294.03
117.5	1052.35	1552.75	1646	1713	1834.03		117	641	843	934	1014	1191		117	1494	1673	1776	1922	2362.03		117	1321.85	1593.75	1735	1934	2298
118	1066.5	1559	1652	1718	1838.03		117.5	642.975	847	938.5	1017	1193		117.5	1495.97	1677	1780.5	1927.25	2364.07		117.5	1323.97	1601.75	1742.5	1939.25	2300.05
118.5	1072.95	1570	1658.5	1723	1843.03		118	647.9	851	942	1020	1194.03		118	1499.95	1681.75	1784.5	1935	2366.1		118	1325.95	1608.75	1747.5	1943.25	2303.03
119	1077.92	1578	1665.5	1728	1845.05		118.5	651.85	856	947	1023.25	1196.03		118.5	1501.97	1684.75	1789.5	1940.25	2368.1		118.5	1334.83	1613	1754.5	1950.25	2306.05
119.5	1083.92	1586.75	1670.5	1734	1848.03		119	654.8	859	953	1029	1198		119	1504	1690.75	1795	1944	2374.18		119	1346.58	1618.75	1762	1954.75	2311.05
120	1101.7	1594.75	1676.5	1739	1850.05		119.5	657.775	864	958	1032.25	1199.03		119.5	1506.97	1693.75	1799.5	1947.25	2377.22		119.5	1348.97	1625.75	1767.5	1964.25	2312.18
120.5	1109.62	1601.5	1683	1744.25	1855		120	659.8	868	963	1035.25	1201.03		120	1508.97	1697	1806	1951.25	2379.28		120	1350	1631	1774.5	1969	2314.25
121	1118.9	1609.75	1689	1751	1856.03		120.5	662.975	872	968	1039.25	1202.05		120.5	1510	1701	1809	1956	2381.28		120.5	1351	1635	1781	1976	2317.3
121.5	1129.88	1615	1694	1756	1859.03		121	667.975	876	971.5	1046.25	1204.03		121	1511.97	1705	1812.5	1962	2384.25		121	1357.85	1639	1787.5	1978.25	2320.3
122	1148.53	1623.75	1700	1761	1862.08		121.5	670	882	976	1050	1206		121.5	1514.95	1709	1817	1967.25	2393.07		121.5	1359.83	1643	1795	1987	2327.15
122.5	1178.85	1633	1705	1766.25	1867.1		122	673	886	982	1055.5	1207		122	1516.95	1711	1822	1972.25	2398.03		122	1360.92	1650.25	1801	1994.5	2335.03
123	1203.7	1640.75	1712	1771.25	1874		122.5	675.95	891	986.5	1061	1210.03		122.5	1517.97	1715.75	1828	1978.25	2401.07		122.5	1363.97	1656.5	1807	2001.25	2338
123.5	1208.85	1648.75	1717	1777.25	1880		123	677.9	895.75	992	1065	1212.05		123	1518.97	1719.5	1833	1983.25	2403.15		123	1366	1661.75	1813	2007.25	2339.18
124	1231.97	1656.75	1723	1784	1885.03		123.5	678.9	899.75	997	1070	1215.03		123.5	1520	1722	1837.5	1986.25	2405.22		123.5	1370	1667	1820	2011	2351.05
124.5	1254.55	1663.75	1729	1790	1888.08		124	679.875	903.75	1002	1074.25	1217.05		124	1521.97	1725.75	1842	1989.25	2416.03		124	1376.88	1671	1826	2017	2353.18
125	1261	1673.75	1735	1796	1892.05		124.5	681.85	907.75	1007	1078.25	1219.05		124.5	1523.95	1729.75	1846	1995	2423.05		124.5	1378.95	1678	1833.5	2023	2354.35
125.5	1286.72	1681.75	1741	1802	1897		125	682.85	912	1011.5	1083	1222.03		125	1525.92	1735.75	1851.5	1999.25	2425.12		125	1387.85	1684	1839	2027	2370.12
126	1312.9	1688	1749	1808.25	1901		125.5	683.875	915.75	1016	1087	1224		125.5	1526.95	1738.75	1856	2004	2427.15		125.5	1389.95	1690.75	1846.5	2032	2373.12
126.5	1339	1698	1757	1814	1904.03		126	687.975	922	1021	1091	1225.05		126	1528.95	1743.75	1860	2008.25	2429.18		126	1392.97	1696	1853.5	2036	2376.1
127	1410.92	1707	1764	1820	1910.03		126.5	693.875	929	1025	1095	1228		126.5	1530.92	1747	1865	2013	2438.05		126.5	1398.9	1704	1859	2047	2379.07
127.5	1447.95	1717	1771	1826.25	1913		127	697.975	932	1030	1099	1230.03		127	1532.92	1751.75	1871.5	2017.25	2441.18		127	1402	1709.75	1865.5	2055	2381.07
128	1504.8	1728	1779	1833	1919		127.5	704.85	941	1035	1104	1232.05		127.5	1533.95	1755.75	1877.5	2024.25	2443.2		127.5	1404	1715	1870	2060	2384.05
128.5	1556.97	1738	1786	1840	1926		128	706.875	946	1040	1108	1233.08		128	1534.95	1761	1883	2029.25	2453.12		128	1406.95	1721.75	1877	2062.75	2388
129	1620.88	1750	1796.5	1851	1935.05		128.5	713	952	1044	1112.25	1237		128.5	1535	1767	1888	2034	2456.12		128.5	1408.95	1726.75	1883.5	2067.25	2393.05
129.5	1674.9	1765	1812	1863	1963		129	715.975	957	1048.5	1117.25	1240		129	1536.97	1771.75	1892.5	2039	2463.07		129	1410.95	1731.5	1890	2073.25	2397.03
130	1696	1777	1827.5	1877	2010.25		129.5	719	961.75	1054	1122	1240.05		129.5	1537.97	1777.75	1898	2043.25	2468.18		129.5	1413.9	1737	1894.5	2076.5	2401
130.5	1704.97	1787	1840	1896	2115.07		130	728.825	967.5	1057	1126	1243		130	1539.95	1782.75	1901	2047	2469.25		130	1415.9	1742.75	1902	2082	2404.03
131	1711.97	1797	1851	1911	2238.03		130.5	735.925	972	1062	1130.25	1243.05		130.5	1540.97	1785.75	1906	2052.25	2472.25		130.5	1422.88	1748.75	1907.5	2087.5	2406.07
131.5	1721.97	1808	1864	1922	2302.07		131	735.975	978	1066.5	1135	1245.03		131	1543.97	1788.5	1910	2059	2475.2		131	1425.97	1752	1914	2091.25	2409.05
132	1727.95	1817	1873.5	1935	2354.05		131.5	745.775	983	1071.5	1138	1248.08		131.5	1545.97	1793.75	1914	2063.5	2477.2		131.5	1431.88	1758.5	1921	2101.25	2412.05
132.5	1734.97	1827	1884	1947.25	2391.62		132	747.875	988	1076	1142.25	1249.08		132	1548.97	1797	1919.5	2070	2480.15		132	1434.85	1764.75	1926.5	2107.5	2415.05
133	1745	1836	1895	1958.25	2422.1		132.5	751.975	992	1080.5	1146.25	1251.08		132.5	1550.97	1802	1923.5	2073.75	2488.12		132.5	1438.97	1767	1933	2114.25	2418.05
133.5	1755	1845	1904.5	1973	2462.2		133	760.95	998	1085	1150	1252.08		133	1553	1807	1929	2080	2489.28		133	1440.97	1778.75	1940.5	2121	2423.07
134	1764.95	1855	1914	1985	2497.1		133.5	769.925	1004	1090	1154	1255.03		133.5	1555	1810.75	1932	2085.5	2494.2		133.5	1443.97	1783	1948	2126.75	2426.05
134.5	1768.97	1865	1922.5	1995	2504.1		134	774.975	1011.75	1094	1157	1257.05		134	1556.97	1815.5	1937.5	2090	2503		134	1445.97	1790.75	1954	2132.25	2428.05
135	1778.97	1873	1932	2005	2532.1		134.5	777.975	1016.75	1099	1161	1261		134.5	1558.95	1819.25	1942.5	2094	2505.12		134.5	1462.7	1796	1961	2140.25	2431.03
135.5	1786.9	1882	1941.5	2016	2554.4		135	783.875	1025	1103.5	1164	1262.08		135	1559.95	1822.75	1946	2099.5	2506.15		135	1465.92	1802.75	1969	2145.75	2434
136	1791.97	1890.75	1951	2028.25	2601		135.5	791.825	1031	1108.5	1168	1265		135.5	1559.95	1830	1951	2102.25	2508.15		135.5	1469.97	1809	1975.5	2154	2437
136.5	1800	1900	1961	2040	2613.03		136	800.875	1037	1114	1172	1266.1		136	1560	1834.75	1956	2105	2509.15		136	1471.97	1816	1981.5	2160	2440.07
137	1807.95	1909	1971	2051	2626.05		136.5	805.95	1042	1120	1176.25	1270.08		136.5	1567.88	1838.5	1960	2107.25	2511.15		136.5	1473.97	1819.75	1987	2165	2442.1
137.5	1811.97	1917.75	1981	2061.25	2637.05		137	814.825	1048.75	1124	1181	1275.03		137	1568.97	1845.25	1964	2111.25	2517.05		137	1475.97	1824.5	1993	2171.25	2445.05
138	1814.95	1925	1990.5	2072	2643.2		137.5	820.85	1055	1130	1184	1277.05		137.5	1571	1849.75	1969	2114.25	2527.05		137.5	1476.97	1830.75	1999.5	2177	2448
138.5	1816.97	1934.75	1999	2082.5	2673.03		138	825.925	1061.5	1135	1189	1279.05		138	1572.97	1854	1975	2121.75	2531.07		138	1478.97	1833.75	2008	2181.25	2451.05
139	1821	1943	2007	2093.25	2704.22		138.5	846.825	1067.75	1140	1193	1283.05		138.5	1574	1856.75	1978.5	2128.25	2535.03		138.5	1484.9	1838	2014.5	2184.75	2454.1
139.5	1823	1951	2017	2103.5	2723.15		139	854.7	1074	1145	1197	1287.05		139	1576.97	1859.75	1983	2131	2538.15		139	1486.9	1844.5	2020.5	2190	2460.03
140	1825.97	1959	2026	2116.25	2748.18		139.5	867.875	1080	1151	1202.25	1291		139.5	1578	1863.5	1987.5	2133.5	2540.28		139.5	1503.65	1850.25	2028	2194.5	2462.03
140.5	1829.97	1967	2034	2125.25	2774.07		140	872	1086	1155.5	1207.25	1294.03		140	1580	1868	1992.5	2140.25	2547.25		140	1505.67	1854.75	2035	2203	2464
141	1834.97	1975.75	2045	2136	2781.25		140.5	881.925	1092	1160	1213	1296.05		140.5	1582	1872.75	1996.5	2146.25	2556.12		140.5	1515.83	1858	2041.5	2205.5	2466
141.5	1841.95	1983	2054	2146	2799.22		141	891.925	1098.75	1166	1217	1299.03		141	1585.95	1877	2000.5	2149	2559.07		141	1519.78	1864	2047	2216	2468.22
142	1845.95	1991.75	2064	2157.25	2819.05		141.5	908.875	1104.75	1172	1222	1302.05		141.5	1588	1883	2005	2156	2561.07		141.5	1522.75	1871	2054.5	2220.25	2471.22
142.5	1847	1999.75	2074	2169.25	2826.03		142	930.875	1111	1178	1226	1306		142	1589	1888	2010.5	2162.25	2563.05		142	1525.78	1878.75	2059	2224.5	2474.2
143	1850.92	2006	2084	2180	2831.43		142.5	951.95	1122	1184	1230	1310.05		142.5	1590.95	1892.25	2015.5	2164.75	2565.05		142.5	1528.97	1885.5	2065.5	2231	2477.15
143.5	1853.88	2015	2093	2190.5	2864.28		143	964.95	1131	1189	1235	1314.12		143	1592.92	1895.25	2020.5	2171.25	2567.03		143	1531.95	1892.75	2072	2234.25	2480.1
144	1855.88	2024	2102	2202.25	2888.1		143.5	980.875	1139.75	1195	1241	1317.1		143.5	1594.9	1898.75	2026.5	2175.25	2570.03		143.5	1536.95	1899.75	2077	2238	2485.12
144.5	1858.88	2034	2111	2214	2893.05		144	1007.83	1149	1203	1247	1322.12		144	1595.97	1902	2031	2181.25	2572.12		144	1542.88	1903.5	2083	2244	2488.12
145	1860.92	2043.75	2120.5	2226	2898		144.5	1038.9	1161	1210	1255	1327.05		144.5	1596.97	1905	2034	2186	2583.1		144.5	1549.78	1907.5	2092	2249.25	2494.03
145.5	1863.95	2053	2130	2236.25	2901.05		145	1074.92	1171	1219.5	1263	1336		145	1602	1909.5	2039	2190	2588.2		145	1556.7	1913.75	2098.5	2254.25	2498.12
146	1865.97	2062	2139	2247.25	2906.05		145.5	1098	1191	1239	1278	1431.03		145.5	1605.92	1912.75	2043.5	2193.75	2599.05		145.5	1560.97	1921	2104	2259.25	2501.12
146.5	1869	2073	2148.5	2257	2913.1		146	1119	1218	1267.5	1316.25	1828.15		146	1607.97	1918	2049	2196.5	2602		146	1562	1924	2109.5	2264.25	2508.03
147	1871.97	2082	2158	2270	2918.1		146.5	1137.95	1239	1294	1360	2046.3		146.5	1609.95	1924	2053.5	2201.25	2603.05		146.5	1564.97	1930.75	2117	2268.5	2510
147.5	1874.97	2092	2167	2282.75	2923.1		147	1150.97	1256	1314	1397	2279.65		147	1611.92	1927	2058	2207	2609.03		147	1566.95	1938	2123	2275.25	2511.03
148	1877	2101.75	2177	2295.25	2928.1		147.5	1164.97	1272	1337	1440	2445.1		147.5	1612.92	1931	2064	2212.25	2612		147.5	1569.92	1943.75	2128.5	2282	2513.03
148.5	1881.95	2110	2186.5	2302.75	2937.03		148	1174.97	1288.75	1356.5	1487.5	2515.62		148	1614.9	1935.75	2070.5	2217	2614.03		148	1571.92	1946	2136.5	2287	2515.03
149	1884.92	2117.75	2198	2311.75	2962.03		148.5	1186.97	1305.75	1376.5	1530.5	2661.25		148.5	1616	1939.75	2075.5	2224	2617.03		148.5	1574.97	1957.75	2143.5	2290.25	2518
149.5	1886.97	2127.75	2207.5	2320.75	2971.03		149	1195.97	1322.75	1398.5	1582.25	2718.05		149	1617.97	1943.75	2081.5	2226.75	2622		149	1578.95	1964	2152	2295.25	2519.03
150	1892.9	2135	2217	2330.5	2979		149.5	1204	1337	1420	1623.25	2784.15		149.5	1619	1946	2085	2230.25	2622.05		149.5	1582.95	1972.5	2157.5	2300.25	2522.07
150.5	1898.83	2144	2226	2339.5	2984.07		150	1216.88	1353	1442	1671.25	2818.15		150	1621.97	1950	2090	2237.25	2623.05		150	1588	1984.25	2165	2308	2524.1
151	1902.8	2153.75	2235.5	2351	2992.03		150.5	1226.9	1366	1462.5	1715.25	2883.35		150.5	1623.97	1952.75	2095	2240.75	2624.05		150.5	1592.95	1991.25	2169	2315.25	2527.07
151.5	1905.85	2161	2244	2360.25	2996.05		151	1235.92	1379	1482.5	1757	2940.8		151	1632.97	1957.5	2099	2244.5	2627.07		151	1596.92	2000.5	2176.5	2319.25	2529.05
152	1907.92	2169.75	2254	2369.25	3002.03		151.5	1243.92	1394.75	1502	1793	3010.38		151.5	1636.97	1959.75	2102.5	2248	2632.15		151.5	1602.92	2004.75	2180.5	2322	2532
152.5	1910	2179	2263	2377	3015.1		152	1252.83	1411	1523	1836.5	3062.35		152	1638.97	1964.75	2106	2251	2634.12		152	1608	2011.75	2186.5	2326.25	2535.07
153	1916.92	2186.75	2272	2388	3028.07		152.5	1256.85	1426	1543	1864	3127.43		152.5	1642.95	1966	2111	2254.25	2636.1		152.5	1615.92	2019.75	2193	2334	2537.07
153.5	1920.95	2196	2282	2397.5	3039.05		153	1261.92	1440	1562.5	1895.75	3156.32		153	1643.97	1969	2116.5	2259.25	2637.12		153	1618	2024.75	2199	2340.25	2540.05
154	1924	2204	2293	2411	3043.3		153.5	1267.95	1456	1583.5	1930	3199.2		153.5	1645.97	1973.5	2121.5	2262.25	2643.1		153.5	1621.95	2033.75	2207.5	2346	2542.03
154.5	1927.95	2211.75	2303	2421.75	3051.43		154	1272.97	1470	1603.5	1963	3240.3		154	1647	1979	2126	2266.75	2644.1		154	1626.88	2040.25	2214	2352	2545
155	1933.95	2221.5	2312.5	2432.25	3071.03		154.5	1276.97	1485.75	1626	2001.75	3306.5		154.5	1649	1983.5	2132	2276.25	2645.1		154.5	1631.85	2046.5	2218.5	2359	2548
155.5	1936	2231.5	2321	2441	3074.05		155	1282.97	1500.75	1647	2034	3344.38		155	1651	1986.75	2136	2279.75	2646.1		155	1639.97	2050.75	2225.5	2362.25	2550.03
156	1939.92	2239.75	2329.5	2451.25	3079.2		155.5	1288.97	1515.75	1667.5	2067.5	3386.57		155.5	1653	1994.75	2141	2281.25	2648.07		155.5	1651.92	2053	2231.5	2368	2553.03
156.5	1942.9	2248.75	2342	2460.5	3082.53		156	1293.95	1530.75	1690	2102	3410.12		156	1655.97	1999	2145	2287	2649.07		156	1661.97	2058.75	2237	2372.25	2557.03
157	1944.97	2258	2350.5	2470	3085.65		156.5	1296.95	1545.75	1713	2139	3471.25		156.5	1657.97	2003.25	2150	2295.5	2650.07		156.5	1668.95	2069.25	2243.5	2377.25	2560
157.5	1947.97	2266	2361	2479.25	3088.68		157	1301	1559.75	1731.5	2159.25	3533.05		157	1659.97	2009.25	2153.5	2303	2652.05		157	1675.92	2075	2249.5	2383	2562.03
158	1950.97	2274	2371	2487.5	3091.7		157.5	1309	1576.5	1752.5	2191.25	3543.15		157.5	1661.97	2013	2158	2308.25	2654.05		157.5	1678.97	2081	2255.5	2390	2565
158.5	1951.97	2284	2380	2500	3093.75		158	1313.97	1594.25	1772.5	2221.25	3612.68		158	1664.95	2018.75	2162	2315.25	2655.05		158	1682.92	2090	2261	2394.25	2570
159	1955.97	2293.75	2388.5	2507	3099.72		158.5	1318.92	1609.25	1793.5	2247.25	3651.32		158.5	1666.97	2022	2167	2318	2657.03		158.5	1685.92	2095.75	2268	2399.25	2573
159.5	1960	2303.5	2398	2516	3120.3		159	1323.85	1624	1814	2279.25	3709.1		159	1668.97	2026.75	2170	2324	2659		159	1695.83	2102.5	2274	2404.25	2577
160	1963.92	2311	2409	2524.25	3123.32		159.5	1327.83	1640.5	1834	2308	3723.43		159.5	1671	2030	2173	2326.25	2661		159.5	1696.95	2108	2279.5	2410	2579.03
160.5	1968.83	2319	2418.5	2535	3125.38		160	1331.85	1654	1852.5	2335	3732.45		160	1673.95	2036	2178	2330	2663.12		160	1701.95	2115	2284	2413	2581.05
161	1972.85	2327	2428	2545	3145.03		160.5	1336.92	1666.5	1874	2358.5	3755.72		160.5	1675.95	2040.75	2182	2334	2664.25		160.5	1707.92	2120	2289.5	2417.25	2582.07
161.5	1975.88	2336	2437	2553.25	3149.47		161	1342.95	1682.25	1890	2382.25	3791.07		161	1677.95	2044	2187.5	2337.25	2666.35		161	1714.9	2127	2295	2422	2583.1
162	1978.92	2345	2448	2565	3153.45		161.5	1349.88	1697.75	1911	2413.5	3798.12		161.5	1679.95	2048	2192.5	2342.25	2668.32		161.5	1721	2129.75	2303	2424.25	2589.03
162.5	1981.95	2354.75	2457	2572.25	3157.4		162	1354.97	1715.75	1932	2445.5	3805.18		162	1681.95	2052.75	2197	2347.25	2681.12		162	1727.97	2134	2311.5	2428	2591.03
163	1985	2363.75	2465	2578	3162.32		162.5	1359.95	1731.75	1954	2466	3821.18		162.5	1684.92	2056	2201.5	2351	2682.28		162.5	1731.97	2144	2317.5	2432	2594
163.5	1988.97	2373	2475	2587.25	3166.28		163	1364.9	1746	1974	2485.25	3830.18		163	1686.92	2060.75	2206	2355.5	2683.3		163	1745.88	2149.75	2323.5	2436	2597.03
164	1993.92	2383	2485	2601.25	3178.22		163.5	1380.72	1762.25	1993	2510.25	3838.2		163.5	1688.92	2066.5	2210	2361.25	2684.3		163.5	1751.95	2154.75	2328	2440.25	2599.03
164.5	1998.88	2394.5	2494	2612	3180.28		164	1384.78	1778	2013.5	2532.25	3847.18		164	1690.92	2071.25	2215	2364	2685.3		164	1757.92	2164.75	2335	2446.25	2601.03
165	2000.92	2403	2505	2624.25	3182.32		164.5	1388.8	1793	2030	2566.25	3856.18		164.5	1693.9	2075	2222	2367.25	2686.3		164.5	1765.95	2173	2341	2451	2603.03
165.5	2003	2411.75	2514	2633.5	3190.22		165	1391.85	1807.5	2049	2586	3872.05		165	1694.92	2079.75	2225.5	2373.25	2687.3		165	1777.8	2181	2349	2455	2605.03
166	2006.97	2420.75	2523.5	2646	3202.03		165.5	1394.9	1823.75	2066.5	2610.75	3883.05		165.5	1696.92	2085.5	2229	2378	2689.3		165.5	1780.88	2187	2355	2461	2608
166.5	2011.9	2429	2535	2656.25	3204.07		166	1397.95	1845.75	2082	2633.25	3892.05		166	1697.95	2090	2232.5	2384	2693.22		166	1783.95	2195.75	2360.5	2465	2610.03
167	2016.83	2439.75	2543.5	2666.25	3207.07		166.5	1401.97	1864	2103	2656	3902.57		166.5	1702.92	2094.75	2237	2388.25	2703.1		166.5	1787.97	2203.75	2366	2469	2613
167.5	2021.97	2448	2554	2676.25	3214.07		167	1405.97	1882	2124	2679	3942.03		167	1704.92	2101.75	2243	2394	2704.1		167	1793.97	2212	2371	2473	2615
168	2026.97	2456	2563.5	2686	3218.45		167.5	1410.92	1897.25	2145	2696.25	3961.25		167.5	1707	2105	2249	2397	2705.07		167.5	1799.97	2219	2377	2476	2617.03
168.5	2028.97	2463.75	2573	2693.75	3222.43		168	1415.88	1913.5	2163	2716.75	3977.07		168	1715.9	2108	2253.5	2400	2707.05		168	1806.95	2226.75	2383.5	2480.25	2619
169	2030.97	2472	2582	2707	3242.03		168.5	1419.92	1926	2181	2742.25	4010.72		168.5	1723.83	2115	2257.5	2402	2708.03		168.5	1827.62	2236.25	2390	2483.25	2621.03
169.5	2033.97	2482	2592	2714	3246.2		169	1424	1941.5	2200.5	2753.5	4018.95		169	1725.92	2119.75	2261.5	2405.25	2709.03		169	1829.72	2243.75	2394	2487	2624.03
170	2040.9	2489.5	2602	2722.25	3257.03		169.5	1429.92	1962.75	2221	2776.25	4027.12		169.5	1728.97	2125.5	2266.5	2411	2714		169.5	1833.97	2251	2398	2493.25	2629
170.5	2047.85	2497.5	2610	2729.25	3260		170	1436.9	1978	2247	2791.25	4035.3		170	1732.95	2129.75	2270	2413	2715.05		170	1848.67	2258	2405	2497	2631.03
171	2055	2507.5	2619.5	2737.25	3263		170.5	1441.88	1992	2266	2815.5	4096.1		170.5	1737.9	2133.5	2274.5	2417.25	2718.12		170.5	1855.58	2268.5	2409.5	2502	2634
171.5	2061.95	2520.5	2628.5	2748.25	3266.1		171	1446.83	2009	2284	2840.25	4104.27		171	1740.88	2138	2279.5	2419.75	2719.12		171	1862.58	2275.75	2416	2507.25	2636
172	2066.95	2529	2638.5	2759	3268.07		171.5	1458.85	2024.5	2306	2870.25	4130		171.5	1744.8	2141.75	2283	2425	2721.1		171.5	1869	2286	2422	2512	2639.03
172.5	2070	2539.75	2648.5	2769.25	3271.05		172	1462.88	2038	2322.5	2894.75	4145.43		172	1747.8	2149	2289	2429	2726		172	1877	2294	2428.5	2518	2643
173	2073.95	2548.75	2657	2778.25	3281.07		172.5	1466.9	2049.5	2346.5	2911.25	4160.32		172.5	1749.8	2154.75	2295.5	2433.25	2727.03		172.5	1897.97	2300	2436	2523	2645.05
173.5	2078.9	2556	2667	2786.25	3285.03		173	1470.92	2064.25	2362.5	2925.5	4176.07		173	1751.8	2157.75	2300.5	2438	2728.03		173	1901.95	2308	2443	2526.25	2648.03
174	2083.95	2566.5	2676	2797.5	3292.05		173.5	1474.97	2074.75	2381	2949.25	4190		173.5	1757.9	2162.75	2305	2440.25	2729.05		173.5	1910.92	2316.75	2447.5	2531	2650.03
174.5	2088.95	2573	2686	2810	3312.07		174	1482.9	2094.25	2401	2970	4197		174	1759.9	2167.75	2310	2444.25	2731.03		174	1923.72	2324	2454	2537	2652.05
175	2092.93	2582	2696	2819	3316.07		174.5	1488.85	2113	2421	2983.75	4204		174.5	1760.92	2175.75	2315	2448.25	2733.03		174.5	1936.78	2336.25	2459.5	2543	2655.03
175.5	2097.88	2591.5	2706	2828.25	3319.05		175	1492.88	2125	2443.5	3004.75	4211		175	1767.8	2178.25	2319	2453.25	2735		175	1948.88	2344.75	2466	2548.5	2658.03
176	2102.85	2599	2716	2836.25	3323		175.5	1496.92	2147.5	2465	3017.25	4217.02		175.5	1776.62	2182	2324	2457.25	2735.03		175.5	1959.78	2351	2471	2552	2660
176.5	2107.8	2612	2725	2845	3325.05		176	1500.95	2159.5	2483	3031.75	4225.2		176	1778.62	2186.75	2330	2462	2737		176	1967.92	2361	2478	2556.25	2663
177	2113	2617.75	2735.5	2851.25	3326.1		176.5	1504.97	2172	2501.5	3052	4232.2		176.5	1779.65	2192	2337	2466.25	2739.07		176.5	1986.9	2370.75	2484	2561	2665
177.5	2117	2627.75	2745	2860	3328.15		177	1509	2187.75	2519	3064.5	4247.12		177	1781.65	2195.75	2342	2469	2740.1		177	2003.67	2379.75	2492	2567	2669
178	2122	2637	2754	2873.25	3330.2		177.5	1513.95	2207.5	2539.5	3084	4254.12		177.5	1782.67	2200	2346	2473.25	2741.1		177.5	2011.55	2388	2499	2572.25	2671.03
178.5	2126	2643.75	2764	2881.5	3332.22		178	1523.88	2228	2555	3094	4261.15		178	1783.7	2203	2349.5	2478	2746		178	2019.88	2398	2506	2577.25	2674
179	2130.97	2653.75	2773	2890.5	3343.03		178.5	1527.9	2244	2571	3125.5	4274.27		178.5	1784.72	2207.75	2355	2482.5	2749.07		178.5	2025.97	2404.75	2512.5	2582	2677.03
179.5	2134.97	2664.5	2783	2901.25	3346		179	1534	2259	2590	3138.5	4281.27		179	1786.95	2210.75	2359.5	2486.25	2754.1		179	2042	2417.75	2519	2587	2682
180	2139.95	2674	2792	2911	3348.03		179.5	1541.92	2273	2609	3150.25	4298.02		179.5	1803.6	2213.75	2364	2489.25	2759.03		179.5	2057.85	2427	2526	2593	2685.03
180.5	2144.93	2682	2802	2920.25	3350.03		180	1546.92	2284.75	2626	3172.25	4304.07		180	1806.55	2217.75	2369	2493	2762		180	2074.97	2432.75	2532	2598	2688.05
181	2148.95	2687	2811	2930.25	3352.05		180.5	1551.92	2298.25	2645.5	3197.25	4314.32		180.5	1808.53	2220.75	2374.5	2497.25	2763		180.5	2092.93	2442	2537	2604	2691.05
181.5	2154.97	2696.5	2820	2937.5	3354.07		181	1556.92	2306.75	2665	3217	4321.77		181	1811.53	2224	2379	2501.5	2765		181	2117.97	2449.75	2544	2607.25	2693.05
182	2159.95	2707.5	2830	2944.5	3360.15		181.5	1561.92	2316.75	2682.5	3237.75	4339.45		181.5	1813.9	2228	2384	2508.5	2766		181.5	2137.9	2458.75	2552	2612	2697.03
182.5	2164.95	2717.25	2840	2950.75	3367.07		182	1569.9	2333.5	2703.5	3258.5	4361.3		182	1824.78	2232	2387.5	2513.25	2767.03		182	2151.93	2471	2558.5	2616.25	2701.03
183	2168.95	2730.75	2849.5	2958.25	3373.03		182.5	1588.8	2347.5	2723	3283.5	4377.1		182.5	1826.78	2238.5	2391.5	2515	2769.03		182.5	2177.97	2481	2564.5	2623	2706.03
183.5	2174.93	2747.75	2860	2968	3377.32		183	1593.78	2363.5	2743.5	3306	4382.15		183	1828.78	2245.75	2395	2517.5	2770.03		183	2213.93	2491	2571	2628	2710
184	2178.95	2761	2868	2977.25	3381.3		183.5	1597.78	2383	2764	3328.75	4386.18		183.5	1830.78	2254	2399.5	2522.25	2772.03		183.5	2249.93	2502.75	2580	2633.25	2712.05
184.5	2184	2767	2877.5	2989	3385.25		184	1602.75	2402.75	2784.5	3346.75	4400		184	1832.8	2257	2402.5	2525.5	2773.03		184	2272	2513	2588	2639	2716.03
185	2188	2775.5	2887	3000.25	3391.12		184.5	1621.62	2417.75	2808.5	3362.25	4408.15		184.5	1834.8	2262.75	2406.5	2528.5	2775		184.5	2311.95	2526	2598	2644.5	2721.05
185.5	2191	2786	2896.5	3008.25	3397.03		185	1625.62	2431	2829	3376.25	4421.3		185	1836.83	2265.75	2411	2532.25	2776.05		185	2354.75	2541	2606	2652	2728.03
186	2194.97	2796.75	2904.5	3019	3400.05		185.5	1626.72	2444.75	2851	3395.5	4440.43		185.5	1838.97	2271.75	2415	2535.25	2777.05		185.5	2404	2553.75	2618	2661	2733.03
186.5	2198.95	2806.75	2914.5	3028	3402.12		186	1627.8	2466.5	2872	3415.25	4467.23		186	1841.95	2278	2421	2539.25	2778.07		186	2452	2578	2629	2672.25	2740.03
187	2203.93	2816	2925	3033.25	3404.15		186.5	1629.88	2481.5	2889	3440	4495.1		186.5	1843.92	2281.5	2425	2543.5	2780.05		186.5	2488.97	2599	2649	2692	2789.12
187.5	2208.97	2824.75	2934.5	3042	3408.12		187	1630.95	2501	2910	3453.75	4506		187	1846	2287.75	2430	2550	2782.03		187	2513.97	2621	2673	2724.25	2981.18
188	2212.95	2833	2945	3052.25	3415.03		187.5	1632.97	2523	2928.5	3478	4513.38		187.5	1851	2292.75	2435	2552.5	2784		187.5	2533.88	2643	2700	2758	3223.18
188.5	2217.93	2842	2954.5	3063	3422.18		188	1637.9	2541.5	2950	3494	4519.38		188	1859.92	2297.75	2439	2557	2785.05		188	2553.9	2662	2722	2792	3340.35
189	2221.93	2851.75	2964	3072	3429.05		188.5	1641.85	2567.75	2970.5	3515	4526.35		188.5	1861.97	2306.75	2444	2559.5	2786.1		188.5	2566.97	2675	2742	2827	3406.03
189.5	2227	2861.75	2973	3082	3433.07		189	1646.92	2586.5	2991.5	3533	4538.2		189	1866.88	2310	2449	2565.25	2787.15		189	2580.95	2690	2759.5	2861.25	3538.28
190	2231.97	2872.5	2983.5	3091.25	3435.22		189.5	1651.97	2618	3011.5	3540.25	4552.15		189.5	1871.75	2313	2454	2569.25	2788.18		189.5	2592.93	2704.75	2779	2898	3606.32
190.5	2236	2882	2992.5	3099.25	3438.32		190	1662.92	2624.75	3030.5	3555.5	4558.15		190	1873.8	2316	2457	2572	2791.12		190	2599.97	2718	2799	2932.25	3644.07
191	2245.85	2891.75	3002	3111	3440.45		190.5	1683.78	2638.5	3049	3573.25	4568.07		190.5	1875.92	2320.75	2463	2576	2794.07		190.5	2609.95	2733	2817	2971	3682.22
191.5	2253.93	2901.75	3011	3119	3464.03		191	1689.92	2647.75	3067	3591	4579.18		191	1879.95	2325	2466.5	2580.25	2798.03		191	2621	2748	2837	3004	3741.75
192	2283.35	2912	3021	3129.25	3470		191.5	1698.9	2659.75	3087	3606	4591		191.5	1887.88	2329.75	2471.5	2584	2803		191.5	2633.85	2759.75	2856	3035.5	3778.5
192.5	2288.32	2922.75	3031.5	3137.25	3475		192	1710.72	2673	3108.5	3624.75	4596.1		192	1892.95	2333.5	2476.5	2588	2804		192	2641.95	2774	2876	3074.75	3815.72
193	2293.32	2935.25	3041	3146.25	3477.03		192.5	1722.55	2690.75	3126.5	3646.25	4601.12		192.5	1897.92	2336	2480	2593	2805		192.5	2646	2787	2896.5	3110.25	3874.2
193.5	2299.28	2943.75	3051	3155.25	3480.05		193	1735.97	2708.75	3147	3667.25	4606.12		193	1906.85	2340	2484	2597.25	2808.1		193	2651.97	2802.75	2917	3140	3944.18
194	2302.68	2953.5	3060	3164.5	3483.07		193.5	1746.95	2722.75	3166	3681.5	4611.12		193.5	1912.75	2346.5	2488.5	2600	2810.18		193.5	2656.97	2816	2937	3174	3973.2
194.5	2309.9	2964.75	3070	3173.75	3486.07		194	1758.78	2734.5	3183.5	3698.25	4616.15		194	1917.67	2354.5	2492.5	2603.25	2813.18		194	2664.97	2829.75	2956	3198.5	4063.65
195	2314.88	2973.5	3080	3183	3489.07		194.5	1774.9	2756.25	3200.5	3712.25	4623.1		194.5	1922.58	2359.75	2496	2608	2815.18		194.5	2672.9	2844.25	2978.5	3224.75	4156.05
195.5	2320.95	2978.75	3090	3193	3495		195	1791.78	2776.75	3218.5	3728.5	4632.3		195	1924.7	2363.75	2500	2612.25	2817.18		195	2679.93	2856.75	3001.5	3250.5	4176.5
196	2325.97	2988.75	3099	3205.25	3497.1		195.5	1798.9	2789	3237.5	3744.25	4638.27		195.5	1925.95	2368.75	2504	2617	2822.1		195.5	2687	2872	3022.5	3270	4214.05
196.5	2337.85	2997	3108.5	3214.25	3499.15		196	1806.95	2803.75	3257	3764.75	4645.25		196	1928.95	2372	2508	2620.25	2827.03		196	2694.97	2887.75	3041.5	3302	4232.07
197	2349.7	3006.75	3118	3223	3502.18		196.5	1813.9	2829.25	3277.5	3782.25	4660.3		196.5	1930.97	2375	2513	2623	2828.12		196.5	2698.97	2900.75	3061	3332.25	4316.48
197.5	2361.8	3019	3128	3232.25	3505.2		197	1821	2848.25	3298.5	3798.5	4666.3		197	1941	2379	2519.5	2627	2829.18		197	2704.97	2915	3080	3363	4380.27
198	2373.88	3028.75	3138	3243.25	3511.15		197.5	1842.62	2864.75	3319	3818	4671.32		197.5	1952.78	2383	2523.5	2630	2834.12		197.5	2710	2926	3100	3386.25	4396.6
198.5	2378.97	3040.25	3148	3252.25	3516.12		198	1854.72	2885	3339	3835.5	4676.35		198	1958.67	2390	2528.5	2635	2839.05		198	2716.97	2943	3119	3410.25	4455.1
199	2388.85	3050	3157	3261.25	3522.07		198.5	1878.7	2903.75	3359.5	3847	4682.35		198.5	1963.7	2398	2533	2638.25	2842.05		198.5	2723.95	2957	3139	3437.25	4475.1
199.5	2408.6	3059	3167	3270.25	3528		199	1908.47	2923.5	3378	3868.5	4702.3		199	1967.8	2403.75	2537	2641	2845		199	2727.95	2969	3158.5	3464	4525.3
200	2418.47	3069	3177	3281.25	3532		199.5	1952.05	2943.75	3400.5	3897	4709.27		199.5	1970.92	2406.75	2542	2644.25	2846.07		199.5	2733.9	2985.75	3176	3492	4544.07
200.5	2423.85	3079	3186.5	3291	3534.05		200	1961	2960.5	3420	3908.25	4726.02		200	1975	2411	2545	2649.25	2847.07		200	2737.93	3000	3194.5	3517.5	4556.65
201	2438.75	3088.75	3196	3300	3537.07		200.5	1970.4	2979.5	3438	3921.25	4732.05		200.5	1982.95	2416.75	2550.5	2655	2849.05		200.5	2740.97	3015.75	3215	3553.25	4617.12
201.5	2449.85	3098	3206	3307.25	3540.1		201	1979.97	2996.25	3458	3934	4738.05		201	1989.97	2422	2556	2659	2850.05		201	2745.97	3027	3235	3581.5	4653.05
202	2455.95	3107.75	3215	3316	3543.12		201.5	2010.88	3015.5	3477.5	3955.25	4744.05		201.5	1997.85	2428.75	2561	2663	2851.07		201.5	2750.93	3041	3256	3602.5	4665.12
202.5	2459.97	3116	3225	3325	3552.07		202	2042.55	3039	3496	3976	4750.05		202	2001.97	2434	2564.5	2666	2855.1		202	2755.97	3056	3276.5	3624	4743.35
203	2473.82	3127	3235	3331.25	3556.05		202.5	2071	3057.5	3514	3984.75	4756.05		202.5	2006.9	2438	2568	2671	2856.07		202.5	2759.97	3074	3296.5	3647.25	4763.6
203.5	2497.85	3137	3244	3339	3560		203	2077.97	3071.75	3529	3998.75	4762.05		203	2009.9	2445	2571.5	2676	2857.05		203	2763	3092.5	3316.5	3678.5	4776.35
204	2504	3150	3254.5	3347.5	3563.03		203.5	2085.2	3087.25	3550	4012.25	4769.02		203.5	2013	2447.75	2575.5	2680.25	2859.2		203.5	2769.9	3106.75	3337.5	3702.75	4794.15
204.5	2517.8	3159.5	3264	3356	3568.12		204	2099.82	3104.25	3570	4024.25	4775		204	2016	2454.75	2580	2685	2860.3		204	2775.82	3122.75	3356.5	3724.25	4829.82
205	2531.57	3168.25	3273	3363	3571.12		204.5	2108.78	3123.75	3589.5	4039.5	4780.02		204.5	2018.97	2459.5	2584.5	2688.25	2861.3		204.5	2778.88	3133.75	3376	3746.75	4864.73
205.5	2545.82	3179	3283	3372.25	3575.1		205	2117.72	3132.75	3610	4053.5	4786.02		205	2029.85	2464.75	2589.5	2691	2871.07		205	2782.9	3146.75	3394	3762.75	4900
206	2567.45	3189	3292	3379.5	3579.05		205.5	2126.68	3151	3631.5	4074	4792		205.5	2046.6	2467.75	2594.5	2694	2873.05		205.5	2786.9	3168	3414	3782.25	4934.3
206.5	2575.88	3198	3301	3387	3583.03		206	2145.75	3163.25	3648.5	4088.75	4798		206	2048.72	2474.5	2599.5	2696	2876		206	2799.93	3195.25	3431	3800	4952.3
207	2580.97	3207	3310	3396	3587		206.5	2162.85	3181.75	3673	4103	4804.05		206.5	2053.95	2479	2605	2700.25	2877.03		206.5	2805.9	3206.25	3451	3819.25	4974.23
207.5	2584.97	3215.75	3320	3406	3589.05		207	2169.93	3206	3690.5	4121.25	4810.05		207	2068.62	2486.25	2610	2705.25	2881		207	2810.9	3219.5	3472.5	3847	4983.12
208	2608	3225.75	3329	3414	3592.03		207.5	2177.95	3224.75	3714	4137.25	4817.05		207.5	2070.65	2492.25	2614.5	2708	2882.03		207.5	2819.9	3236.75	3493.5	3865.25	4993.02
208.5	2626.95	3236	3339	3421.25	3594.03		208	2194.75	3242.5	3731	4151.25	4826		208	2071.85	2494.5	2618.5	2712	2883.07		208	2825.9	3248.75	3515	3882.5	4999.1
209	2632.95	3248.5	3348	3429	3597.03		208.5	2208.85	3262.5	3750	4166.5	4830.05		208.5	2084.97	2500	2622	2716	2885.05		208.5	2829.93	3269.75	3534	3905.75	5012.62
209.5	2645.88	3260.75	3357	3438.25	3602.05		209	2231.93	3275.75	3771	4186	4835.07		209	2106.85	2510.5	2627.5	2719	2887.03		209	2838.85	3280	3555	3929.5	5046.07
210	2650.95	3272.75	3368.5	3448	3607.05		209.5	2238.97	3297.75	3791.5	4205.5	4840.1		209.5	2118.97	2518.75	2632.5	2723	2889.1		209.5	2845.97	3295.75	3576	3943.25	5054.1
210.5	2664.8	3282	3379	3457	3612.03		210	2247	3308.75	3812	4219	4850.25		210	2123	2523.75	2637.5	2726.25	2893		210	2852	3314.75	3596	3960.25	5068.65
211	2699.47	3294	3390.5	3466.25	3618		210.5	2255.95	3324.25	3827.5	4233.75	4859.1		210.5	2126.97	2529	2644	2730	2894.07		210.5	2860.93	3328.5	3615.5	3983	5078.4
211.5	2730.78	3307	3399	3474	3622.05		211	2266	3334.75	3849	4248.5	4866.2		211	2130.93	2535.75	2648	2732.5	2896.12		211	2869.88	3348	3635.5	3998.25	5109.62
212	2753.78	3319.75	3408	3482	3626		211.5	2282.8	3361.25	3868	4265.25	4869.5		211.5	2134.9	2541.5	2651.5	2736	2898.12		211.5	2872.95	3360.25	3655	4020.5	5162.3
212.5	2761.95	3328.75	3417.5	3490	3632		212	2284.97	3388.75	3888.5	4287	4875.52		212	2138.85	2545.75	2655	2741	2901.12		212	2881.88	3378.25	3676	4035.5	5207.15
213	2787.95	3338	3427.5	3499	3640		212.5	2292.82	3407.5	3909	4303.25	4902.02		212.5	2141.97	2552.25	2658	2744.25	2903.12		212.5	2887.88	3397.5	3696	4048.25	5216.68
213.5	2813.45	3349	3436.5	3506	3644.07		213	2302.72	3426	3927.5	4316.5	4906.1		213	2154.85	2555	2663	2748	2905.12		213	2893.88	3415.5	3717	4075.5	5240.27
214	2822.55	3358	3445	3513	3652.03		213.5	2311.7	3453.25	3948	4333	4910.18		213.5	2158.93	2561	2668	2751	2907.1		213.5	2899.9	3431.25	3737.5	4096.5	5298.9
214.5	2869.65	3368.75	3454	3522	3656.05		214	2320.68	3471.5	3966.5	4355	4914.23		214	2168.8	2567.75	2672.5	2754.25	2912		214	2904.93	3447.75	3757	4124.5	5306.93
215	2881.85	3380	3463.5	3531	3665		214.5	2332.93	3495.25	3984.5	4370.25	4918.3		214.5	2171	2575.75	2676	2758	2913.12		214.5	2910.93	3457.75	3773	4147	5332.48
215.5	2909.95	3392	3473	3540	3673.05		215	2348.75	3507.25	4004	4389.25	4921.4		215	2185.68	2582.75	2680	2762	2914.18		215	2916.95	3470.5	3792.5	4162.25	5349.25
216	2947.53	3404	3481	3548	3683.05		215.5	2352.9	3527.25	4024.5	4406.25	4925.48		215.5	2187.7	2589.75	2685	2766	2915.2		215.5	2922.95	3491.5	3816	4186.5	5352.4
216.5	2975.97	3414.75	3491	3557.25	3695		216	2357.95	3548.75	4046	4415.5	4929.55		216	2189.97	2596.75	2689	2769	2916.22		216	2928.95	3505	3831.5	4205	5354.55
217	2994.7	3426	3499	3567.25	3704.05		216.5	2366.82	3573.25	4071	4426.5	4933.52		216.5	2210.7	2604	2693	2774	2926.03		216.5	2934.97	3518.75	3852	4235.5	5356.73
217.5	3034.18	3438	3507.5	3577	3713.03		217	2379.9	3587.25	4089	4439.25	4937.52		217	2213	2611	2697.5	2778	2927.05		217	2941	3530.25	3871.5	4260.25	5393.98
218	3075.93	3452.75	3517	3585	3721.05		217.5	2394.78	3606.25	4104.5	4453	4942.48		217.5	2227.7	2615.75	2702.5	2782	2930.03		217.5	2948.95	3546.25	3890	4276.5	5401.95
218.5	3104	3466	3528	3593	3729		218	2402.8	3623	4124	4468.25	4948.4		218	2231.8	2620	2706	2785	2932.1		218	2957.88	3562	3908.5	4304.25	5410.93
219	3136.97	3477	3540	3602	3734.1		218.5	2409.85	3642.5	4143.5	4481.75	4966.05		218.5	2241	2624	2709	2789	2933.07		218.5	2965.82	3578.75	3927.5	4324.25	5454.8
219.5	3170.97	3491.75	3552	3610	3741.12		219	2421.9	3656.75	4157.5	4495.5	4971.45		219	2250.78	2629.75	2714.5	2793	2935.05		219	2972.8	3595.5	3947.5	4342.25	5481.32
220	3216.95	3504	3565	3621	3753.18		219.5	2445.5	3671.75	4179.5	4509.5	4974.45		219.5	2263.75	2636.75	2720	2795	2936.03		219.5	2977.9	3614.25	3967.5	4359.25	5500.05
220.5	3319.82	3516	3577	3632	3768.03		220	2455.95	3691.75	4201.5	4521	4978.43		220	2285.25	2643.75	2723.5	2799.25	2937.03		220	2983.97	3628	3988	4383.75	5510.35
221	3401	3529	3590	3644.25	3775.07		220.5	2481.5	3715.5	4217.5	4539.25	4981.43		220.5	2302.65	2649.75	2729.5	2803	2938.03		220.5	2988.97	3650	4010	4405.25	5519.4
221.5	3454.93	3549	3605	3661	3798.05		221	2510.57	3736.75	4240.5	4554.25	5001.05		221	2315.38	2655.75	2733	2806	2939.05		221	2993.97	3666.25	4030	4434	5527.45
222	3473.97	3564.75	3626.5	3682	3838		221.5	2534.85	3767.75	4258.5	4570.5	5004.15		221.5	2318.97	2662	2738	2809	2942.03		221.5	3000.97	3682	4051.5	4460.25	5549.18
222.5	3485.97	3579	3641	3702	3924.05		222	2556.88	3788.5	4276.5	4584.25	5007.15		222	2325.93	2667	2742	2813	2943.07		222	3012.88	3694.75	4070	4473.5	5567.5
223	3495	3591.75	3655	3719	4001.2		222.5	2565.88	3817.5	4293.5	4594	5011.15		222.5	2344.75	2674	2747	2818.25	2945.1		222.5	3027.62	3706.5	4090	4491.25	5578.4
223.5	3507.85	3604	3668.5	3738	4100.38		223	2573.88	3839	4310	4609	5020.07		223	2349.68	2680	2752	2822.25	2946.1		223	3039.45	3718.25	4107	4508.75	5625.38
224	3519.88	3615	3680	3756	4192.12		223.5	2582.85	3874.25	4329	4624.25	5034.32		223.5	2361.85	2685	2756.5	2826.25	2950.05		223.5	3041.53	3741.75	4129	4537.5	5647.1
224.5	3527.88	3627	3692	3771	4249.27		224	2619.28	3893	4350.5	4642.25	5052.2		224	2381.47	2689.75	2761	2831	2953		224	3043.78	3762.75	4148	4572.25	5654.05
225	3533.95	3636.75	3703.5	3785.5	4291.57		224.5	2634.12	3917.5	4369	4657	5062.1		224.5	2383.93	2696	2765.5	2836	2956		224.5	3061.57	3780.75	4169.5	4583.5	5660.02
225.5	3544	3647	3714.5	3801	4324.73		225	2670.43	3938	4391	4670	5065.18		225	2389.93	2705	2770	2841	2961		225	3069.78	3794	4190	4598	5664.07
226	3553.97	3657	3726	3817	4391.05		225.5	2680.07	3963.75	4412	4689.25	5067.27		225.5	2407.9	2713	2775	2846	2964.03		225.5	3092.95	3820.25	4211.5	4616.75	5673.05
226.5	3560	3668	3736	3828.5	4415.18		226	2690.97	3984	4430	4702.5	5073.2		226	2440.85	2721	2781	2850	2969		226	3097.95	3845.75	4231	4629.25	5678.07
227	3572.8	3677	3747	3846	4429.9		226.5	2703.88	4009.75	4451.5	4717	5080.07		226.5	2459.75	2727	2788	2855	2972.03		226.5	3106.9	3863.75	4249.5	4639	5688.1
227.5	3582.7	3687.75	3759.5	3857.5	4473.15		227	2708.95	4035.5	4471.5	4730.5	5088.2		227	2478.93	2734.75	2794	2860	2975.03		227	3112.88	3877.75	4269.5	4657.5	5695.23
228	3585.78	3699	3771.5	3871	4510.5		227.5	2715.97	4051.5	4491	4744.25	5098.05		227.5	2486.95	2742	2798	2865	2979.03		227.5	3119.82	3898.75	4289	4675.25	5702.18
228.5	3588.95	3710	3782.5	3883.5	4536.15		228	2792.28	4073	4511.5	4758.25	5103.12		228	2518.72	2749	2806	2870	2983.05		228	3126.8	3916.75	4310.5	4692.25	5721.05
229	3601.88	3719.75	3794	3899	4553.12		228.5	2819.65	4104.5	4530	4770	5106.2		228.5	2540.93	2756	2813.5	2876	2990.03		228.5	3139.85	3933	4330.5	4727.25	5727.2
229.5	3606.97	3729.75	3805	3912	4598.15		229	2829.65	4138	4547.5	4781.25	5109.25		229	2582	2763	2821	2881	2998.03		229	3150.88	3947	4354	4745.5	5733.23
230	3614.97	3740.75	3816.5	3924	4624.05		229.5	2866.95	4167.75	4569	4797.75	5113.3		229.5	2621.9	2772	2829	2888	3001		229.5	3163.85	3958.25	4375.5	4765.25	5739.25
230.5	3619.95	3752	3827	3939	4634.23		230	2921.78	4177.25	4589.5	4812.25	5119.27		230	2680.85	2782	2840	2898	3005.03		230	3169.95	3980	4394	4789.75	5751.12
231	3623.95	3762.75	3838	3952.25	4671.02		230.5	2925.9	4215.5	4607.5	4826.25	5125.25		230.5	2726.97	2800	2858.5	2914	3071.2		230.5	3182.82	3995.5	4414	4814.25	5763.25
231.5	3629.93	3772.75	3849.5	3964.75	4678.35		231	2949.55	4240.75	4626.5	4837.5	5131.2		231	2750	2822	2887	2951	3284.05		231	3188.93	4013.75	4434	4838.5	5770.2
232	3637.82	3782	3861	3978	4684.35		231.5	2966.47	4270.75	4645	4852.25	5137.05		231.5	2765.97	2842	2910.5	2983.25	3513.18		231.5	3231.1	4032.75	4453	4857.5	5778.15
232.5	3642.82	3792.5	3872	3987.25	4690.35		232	2989.68	4292.5	4661.5	4868.25	5139.1		232	2778.93	2859	2930	3013	3713.2		232	3235.22	4049.75	4472	4869.75	5797.32
233	3647.88	3802	3883	4000	4718.25		232.5	3009.93	4307.75	4678.5	4882.25	5144.1		232.5	2788.97	2874.5	2948	3045	3917.95		232.5	3238.47	4076	4491	4879.25	5803.3
233.5	3653.9	3812	3894	4011.25	4747.02		233	3028.82	4331	4699	4895	5154		233	2801.97	2889	2963	3074	4111.05		233	3240.75	4084	4510.5	4889.5	5809.27
234	3658	3823.75	3906.5	4023	4760.02		233.5	3048.75	4368.5	4719.5	4909	5160.1		233.5	2809	2904	2980	3104.25	4139.7		233.5	3244	4096.75	4531.5	4905.25	5826.05
234.5	3663.97	3835	3918	4036.25	4765.05		234	3085.22	4402.75	4738.5	4923	5167.02		234	2819.93	2918	2998.5	3132	4198.68		234	3256.72	4113	4553.5	4925.25	5831.12
235	3667.97	3846	3930	4049.5	4770.07		234.5	3102.95	4434.5	4758	4936.5	5172.07		234.5	2824.95	2930	3014	3161.5	4267.4		234.5	3269.47	4132	4573.5	4948.25	5836.15
235.5	3671	3857	3941.5	4058	4774.12		235	3146.97	4465	4779.5	4950.25	5177.05		235	2833.97	2943	3031	3192.25	4313.85		235	3280.3	4148	4595	4962.75	5842.12
236	3678.93	3869	3952.5	4073	4781.07		235.5	3201.78	4493	4799.5	4963.5	5183.07		235.5	2842.95	2954.75	3046.5	3218.25	4354.25		235.5	3288.97	4172	4615	4984	5853
236.5	3685.93	3878.75	3964	4089.25	4790.02		236	3239.6	4519	4819.5	4980	5189.1		236	2850.95	2967	3063	3252	4408.4		236	3311.88	4185.75	4634.5	5007	5860.02
237	3690.85	3888	3975	4100.5	4796.02		236.5	3270.65	4544	4840	4996.5	5195.07		236.5	2857.97	2979	3078	3281	4438.75		236.5	3317.88	4200.75	4655	5012.5	5871.02
237.5	3693.97	3900	3986.5	4113.25	4802		237	3304.93	4581.75	4858.5	5011.25	5201.05		237	2866.95	2992	3093	3306.5	4514.68		237	3323.9	4227	4675	5035.5	5879.07
238	3700.9	3910	3999	4128.25	4808		237.5	3378.8	4613.25	4877.5	5024.5	5208.02		237.5	2872	3004	3109	3334	4592.38		237.5	3329.9	4252.75	4693	5055.25	5886.15
238.5	3701.97	3921	4011	4141.25	4813.02		238	3417.82	4644	4897.5	5037	5218.02		238	2877	3015.75	3127.5	3362.25	4622.93		238	3335.93	4268.5	4713.5	5075.5	5898.12
239	3705.95	3931.75	4022	4154.5	4828.32		238.5	3431.97	4676.75	4918.5	5052	5228		238.5	2883.93	3027.75	3144	3390.25	4672.38		238.5	3341.93	4285.5	4733.5	5096.75	5904.23
239.5	3711.88	3942.75	4033	4167	4851.18		239	3487.93	4708.75	4943.5	5066	5234.05		239	2888.97	3039.5	3158.5	3414	4748.38		239	3347.93	4301.75	4752	5118.75	5914.18
240	3714.9	3951.75	4045	4178.75	4864.05		239.5	3545.88	4740	4962.5	5085.25	5243.02		239.5	2895	3048	3173.5	3434.5	4843.32		239.5	3353.95	4331.25	4772	5140	5922.1
240.5	3717.9	3962	4056	4193.25	4872.05		240	3592.57	4771	4981	5102	5250.05		240	2901	3059.75	3190	3474.5	4865.23		240	3359.95	4354	4792.5	5161	5930.02
241	3720.95	3972.75	4067	4209	4881		240.5	3626.47	4805.5	5002.5	5114	5260.02		240.5	2906.97	3070	3204.5	3495.5	4883		240.5	3389.4	4375.25	4812.5	5178.5	5939.02
241.5	3724	3984	4078	4220	4885.15		241	3659.4	4849	5023	5129	5270.02		241	2912.97	3082.75	3222.5	3511.25	4892.27		241	3399.95	4392.5	4834	5194.5	5948.07
242	3727.97	3995.75	4088.5	4233	4890.15		241.5	3729.97	4882	5044	5143	5279		241.5	2918	3092	3239	3534.25	4923.82		241.5	3406.97	4416.75	4855	5215.5	5956.02
242.5	3732	4006.75	4100.5	4242	4901.07		242	3862.45	4917	5062	5158	5288		242	2924	3103	3256.5	3557.75	4943.8		242	3423.72	4422.25	4875.5	5234	5960.05
243	3735.97	4018.75	4112	4254.25	4906.05		242.5	3965.18	4948.75	5084.5	5174	5299.02		242.5	2930.97	3115.25	3272	3582.25	4963.77		242.5	3435.6	4437.5	4893.5	5252.25	5964.07
243.5	3740.97	4032	4124	4262	4917.12		243	4078.43	4982.5	5110	5191.25	5307.15		243	2935	3125.75	3286.5	3607	4994.5		243	3443.72	4468.25	4912	5279	5968.12
244	3746.95	4043	4136	4272	4921.12		243.5	4181.5	5019.75	5133	5208	5325.02		243.5	2941	3135.75	3301.5	3632	5033.43		243.5	3456.85	4496	4927.5	5295.5	5979.12
244.5	3753.93	4055	4147	4282	4930.02		244	4261.9	5054.75	5158	5226	5338.05		244	2944.97	3146	3320	3653.75	5057.02		244	3480.45	4525.5	4946.5	5311.5	5984.12
245	3759.95	4067	4159.5	4292.25	4934.05		244.5	4471.8	5094	5180	5244.25	5357		244.5	2951	3158.75	3338.5	3668	5072.07		244.5	3501.12	4541	4966.5	5335	5990.07
245.5	3765.97	4079.75	4171	4302	4937.07		245	4725.4	5136	5212	5267	5375		245	2957	3168.75	3355	3698	5084.18		245	3509.22	4552.75	4986	5347.75	5995.07
246	3771.95	4092	4182	4310.25	4945.07		245.5	4981.98	5172	5243	5294	5416.07		245.5	2963	3179	3371.5	3709.25	5101.25		245.5	3521.93	4566.25	5010	5369	6001.02
246.5	3775.95	4102	4193.5	4322.25	4953.1		246	5064.95	5205	5267	5317.25	5543.02		246	2969	3194	3386	3731	5130.23		246	3554.65	4585.5	5030.5	5385	6007
247	3779.93	4112.5	4206	4332.25	4960.12		246.5	5069.95	5217.75	5278	5337	5643.12		246.5	2975	3205.5	3402	3757.25	5150.1		246.5	3572.8	4610.75	5049.5	5399.75	6017
247.5	3783.9	4123.75	4218	4340.75	4965.1		247	5073.9	5224.75	5288.5	5358.25	5733.25		247	2981	3217.75	3421	3776	5163.15		247	3598.57	4633.25	5068.5	5423.5	6022.02
248	3786.95	4136.5	4229	4350.75	4974.35		247.5	5076.98	5234	5297	5379	5782		247.5	2987	3228	3435	3794.25	5172.43		247.5	3616.62	4649.25	5087.5	5436.5	6028.18
248.5	3791	4146.5	4241	4363.5	4979.45		248	5080	5240	5306	5394	5801.35		248	2993.97	3239.75	3450	3815.25	5183.62		248	3633.7	4669.5	5105	5452.75	6035.12
249	3794.95	4157	4253	4373.75	4998.1		248.5	5084.95	5247.75	5314	5409.25	5835.2		248.5	2999	3251.75	3466	3838.5	5203.6		248.5	3644.95	4692	5122.5	5464.25	6044.2
249.5	3798.93	4169.75	4264.5	4384.75	5006.02		249	5087.98	5254	5321.5	5422.5	5858.02		249	3003.97	3266.25	3485	3853.5	5223.6		249	3662.78	4715	5145.5	5478.5	6050.4
250	3802.97	4179.75	4275	4397.25	5011.15		249.5	5091.95	5261	5330	5441	5896.18		249.5	3007.97	3279	3498.5	3873.75	5245.52		249.5	3680.9	4735.75	5165	5499	6072.25
250.5	3806	4191	4287.5	4408.25	5021		250	5094.98	5266.75	5338.5	5457.25	5920.07		250	3016.93	3290.75	3513.5	3898	5271.38		250	3684.97	4759	5184.5	5517	6088.15
251	3809.95	4205.5	4297	4415	5026.38		250.5	5101.93	5270	5345	5472	5969.05		250.5	3022.93	3303.25	3530	3908.75	5297.02		250.5	3704.7	4783.75	5201	5529.5	6094.3
251.5	3811.95	4218	4308	4426.25	5041.15		251	5105.98	5275	5354.5	5485	5974.32		251	3028.9	3316	3546.5	3932.25	5306.43		251	3744.6	4810.5	5221	5546.5	6102.23
252	3815	4228.75	4319.5	4439.25	5051.35									251.5	3033.93	3327.75	3562	3952	5324.5		251.5	3773.78	4829.75	5241	5560.5	6116
252.5	3820.95	4240.75	4330.5	4451.5	5063.12									252	3038.95	3337.75	3580	3968.25	5344.48		252	3784.95	4849.75	5263.5	5581.25	6121
253	3824	4251.75	4341	4463	5077.02									252.5	3041.97	3347.25	3595	3989.25	5364.48		252.5	3819.95	4876.25	5282.5	5595.25	6124.05
253.5	3829.95	4268	4352	4474	5082.02									253	3047.95	3356.75	3611	4007	5389.05		253	3825.95	4888.75	5303	5611.75	6130.02
254	3834.93	4278	4363	4487.25	5086.05									253.5	3052	3368.25	3627	4031.5	5409.07		253.5	3844.55	4911.75	5322.5	5627.25	6135.02
254.5	3839.95	4289	4375	4499.25	5093.27									254	3056.97	3381.5	3642.5	4053.25	5424.07		254	3866.55	4928	5343	5641.25	6141
255	3847.93	4300.5	4387	4511.25	5098.25									254.5	3062.95	3388.75	3656.5	4068	5430.35		254.5	3886.18	4943.5	5364	5654.5	6146.25
255.5	3855.85	4309.5	4398.5	4520.25	5104.18									255	3067.93	3400.5	3673.5	4097.75	5464.1		255	3902.85	4960.25	5384	5670.5	6152.25
256	3859.9	4322	4409	4531.75	5109.12									255.5	3073.9	3414.75	3690.5	4109.75	5478.15		255.5	3911.72	4975.25	5402	5691	6158.2
256.5	3867.93	4329.75	4422	4545	5114.05									256	3079.85	3429	3705.5	4128.5	5485.48		256	3921.6	4992	5419.5	5710.5	6164.15
257	3871.93	4337.75	4434	4553	5119.02									256.5	3083.88	3444	3721	4147.75	5493.77		256.5	3930.82	5013	5440.5	5725.25	6171.1
257.5	3878.9	4346	4446	4565.5	5122.07									257	3087.88	3454	3737.5	4173.5	5520.57		257	3941.93	5033	5463	5742.25	6177.05
258	3891.68	4359.75	4458	4578.25	5130.12									257.5	3091.88	3468.75	3752	4200.5	5547		257.5	3968.55	5048.5	5483.5	5762.25	6183
258.5	3901.9	4368.75	4470	4588.25	5135.07									258	3096.88	3485.5	3766.5	4219	5552.52		258	3977.72	5066.75	5504	5779.25	6190
259	3904.9	4381	4482	4601.5	5141									258.5	3099.9	3496.75	3782.5	4242	5600.35		258.5	3994.82	5099.75	5525	5793	6196.07
259.5	3906.9	4390.75	4494	4614.5	5145.02									259	3102.95	3507	3796	4262	5624.05		259	4006.95	5117.75	5544.5	5808	6203.02
260	3909.9	4402.5	4506	4621.25	5148.07									259.5	3106	3520	3811	4282	5631.38		259.5	4021.85	5132.75	5564	5822	6208.02
260.5	3912.9	4413.75	4517	4629.75	5151.15									260	3117.88	3530.5	3826	4302.5	5653.18		260	4047.68	5162	5584	5835	6212.02
261	3915.88	4426	4529	4640.25	5154.2									260.5	3130	3544	3841	4321	5666.18		260.5	4076.78	5179	5602.5	5854.25	6222.02
261.5	3918.88	4437.75	4542	4649.5	5157.25									261	3138.9	3554.75	3857.5	4342	5672.18		261	4125.4	5204	5624	5866.75	6228
262	3921.9	4447.75	4553.5	4661	5160.3									261.5	3142.95	3564.75	3872.5	4361	5686.25		261.5	4140.85	5230.75	5643.5	5879.25	6234.1
262.5	3923.97	4460	4565	4672.25	5164.35									262	3146	3575.75	3890.5	4375.75	5716.65		262	4167.7	5264.25	5663.5	5896.5	6245.12
263	3927.97	4472.75	4578.5	4687.25	5167.4									262.5	3150.95	3590	3904	4401.25	5723.73		262.5	4201.25	5292.75	5684	5907.25	6256.02
263.5	3947.62	4482	4590.5	4693.25	5188.05									263	3154.95	3599.25	3920	4419.5	5730.73		263	4232.82	5319	5702	5923	6263.02
264	3951.68	4493.75	4602	4703.25	5196.25									263.5	3158.93	3610.25	3937	4434.25	5736.75		263.5	4265.7	5345.75	5721	5939.5	6269
264.5	3955.7	4505	4614	4713.25	5210.07									264	3163.88	3620	3954	4456.25	5743.75		264	4283.75	5375.75	5739	5950.5	6273.02
265	3963.93	4517	4623.5	4725.25	5214.05									264.5	3167.88	3630.5	3970.5	4468.25	5750.75		264.5	4302.8	5410.25	5760	5966	6275.1
265.5	3970.9	4527.75	4635	4736.25	5217.05									265	3171.85	3638.75	3984	4484.5	5757.75		265	4325.88	5436.75	5781	5978.25	6279.12
266	3979.78	4539	4646	4748.5	5221.02									265.5	3175.82	3647.75	3998.5	4496.25	5764.73		265.5	4357.88	5463.25	5802.5	5994.5	6285.07
266.5	3983.75	4551	4657.5	4759.75	5224.02									266	3179.82	3656.75	4013.5	4508.25	5770.75		266	4376.75	5480.5	5822	6006.25	6291.02
267	3987.95	4563.5	4669.5	4770	5228.02									266.5	3183.88	3669	4029	4523	5777.75		266.5	4392.73	5502.5	5842.5	6018.75	6294.05
267.5	4004.72	4573.75	4681	4780.25	5232									267	3201.68	3683.75	4045	4532.25	5784.75		267	4400.88	5533.75	5863	6038	6300.07
268	4009.97	4584.75	4693	4793	5236									267.5	3206.65	3696.75	4061	4545	5821.27		267.5	4412.95	5552	5884.5	6051.25	6304.12
268.5	4020.93	4595.75	4705	4807	5242.07									268	3212.65	3715	4077	4566.25	5860.32		268	4433.95	5584.75	5902.5	6066	6308.12
269	4025.93	4606.75	4718	4815.25	5251									268.5	3214.75	3736.75	4093	4575.5	5867.02		268.5	4449.77	5613.75	5925	6078	6313.12
269.5	4031.88	4618.75	4728.5	4824	5255.02									269	3215.9	3748	4109	4584.75	5873.02		269	4475.95	5644.25	5946.5	6094	6319.02
270	4036.88	4629.75	4739	4836	5259.12									269.5	3218.95	3764.5	4125	4592.25	5879.02		269.5	4506.8	5669.75	5966.5	6106.5	6327
270.5	4041.88	4641	4751	4846	5264.23									270	3224.82	3774.75	4142	4604.5	5885.05		270	4587.95	5701.25	5986.5	6119	6331.05
271	4046.88	4652	4761.5	4860	5268.23									270.5	3231.68	3790	4158	4618.25	5932.73		270.5	4658.05	5737.75	6007	6134	6336.1
271.5	4054.97	4664	4772	4869.25	5273.18									271	3236.62	3803.5	4174	4637	5939.68		271	4674.98	5762.5	6027	6147	6345
272	4063.9	4672.75	4783	4878	5278.15									271.5	3239.65	3816.25	4189.5	4661	5945.65		271.5	4718.68	5794.25	6048	6161.25	6352.05
272.5	4078.75	4685	4794.5	4890	5283.1									272	3243.65	3826.5	4204.5	4686	5951.62		272	4770.93	5825.25	6069.5	6177	6358.07
273	4083.78	4695	4805	4903	5289.02									272.5	3258.72	3837.5	4220	4697.75	5958.6		272.5	4854.77	5865	6091.5	6191	6362.18
273.5	4087.8	4706.75	4816.5	4913	5293.02									273	3264.65	3850.5	4236.5	4705.5	5964.57		273	4903.82	5902.75	6110	6207	6374.02
274	4092.85	4717.75	4829	4923	5296.07									273.5	3271.57	3862.75	4252	4726.25	5970.55		273.5	4925.85	5934.75	6130	6223.25	6380.15
274.5	4098.95	4728	4840	4934	5301.1									274	3277.5	3875.5	4270.5	4732.75	5978.5		274	4978.88	5971	6148	6236	6389.07
275	4105.9	4739	4853	4945	5306.1									274.5	3283.45	3893.75	4284	4747.25	5994.23		274.5	5087.52	6007.75	6169.5	6248.25	6400.02
275.5	4109.85	4753	4864	4956	5311.1									275	3288.75	3906.25	4299.5	4761.5	6008.07		275	5164.93	6046.75	6191	6264	6405.02
276	4113.82	4762.75	4875.5	4966.5	5316.1									275.5	3293	3916	4316	4776.25	6013.3		275.5	5224	6085	6211	6279.25	6411.02
276.5	4123.88	4775	4888	4977.25	5322.1									276	3296.97	3929	4331.5	4793.25	6019.27		276	5328.6	6119.75	6229.5	6295	6421
277	4127.88	4785	4899	4987.25	5327.05									276.5	3303.93	3941	4349	4809	6024.3		276.5	5402.98	6154.75	6250	6312	6430
277.5	4131.88	4795.75	4911	4999	5331.02									277	3308.93	3954	4363	4829.25	6029.3		277	5589.25	6188	6271	6330	6432.1
278	4153.68	4806	4922	5009	5334.07									277.5	3313.9	3969.75	4379.5	4851.25	6035.3		277.5	5686.93	6223.75	6293	6349	6441.02
278.5	4159.98	4815	4934	5019	5341.02									278	3318.88	3981	4393.5	4870	6040.3		278	5874.52	6263.75	6319	6370	6456.05
279	4170.85	4825.75	4945.5	5030	5347.02									278.5	3324.82	3991.5	4411	4881	6058.4		278.5	6129.85	6298.75	6348	6399	6512.02
279.5	4175.85	4835.75	4956	5039.5	5352.05									279	3329.82	3998.5	4426	4893.75	6063.43		279	6229.95	6323	6372.5	6429	6641.2
280	4181.82	4845.75	4968	5053	5356.02									279.5	3334.8	4016.75	4442	4908	6078.18		279.5	6240.98	6334	6388	6449	6773
280.5	4186.93	4854.5	4979.5	5062.25	5359.07									280	3339.93	4024	4456	4920.5	6091.23		280	6244.98	6343	6401	6468	6854.2
281	4195.9	4862.75	4991	5073	5362.12									280.5	3349.9	4034.25	4471	4936	6122.12		280.5	6250	6352	6412.5	6488	6946.35
281.5	4200.93	4875	5002	5084	5364.15									281	3353.93	4044.25	4487.5	4952.75	6138.18		281	6255.98	6361	6426	6512.25	6993.55
282	4205.93	4887.75	5013	5095	5367.15									281.5	3357.95	4056.75	4503	4967.25	6167.02		281.5	6260.98	6367	6438	6532.25	7088.65
282.5	4209.95	4899.5	5024.5	5106.25	5375.05									282	3361.97	4076.5	4520.5	4983.75	6190.15		282	6266.93	6373	6449	6553	7157.02
283	4214.98	4910.75	5035	5118	5377.05									282.5	3366	4087.75	4534.5	4993.75	6201.23		282.5	6271.98	6379	6458.5	6572.25	7228.38
283.5	4222.9	4921.75	5048	5128	5380.05									283	3371	4105	4549	5009.5	6205.25		283	6275.98	6385.75	6467	6591	7279.18
284	4226.95	4931.5	5061	5140	5384									283.5	3376.97	4120.5	4568.5	5019.75	6210.25		283.5	6278.95	6391	6478	6611.25	7364.1
284.5	4230.98	4946.75	5072.5	5151.25	5388									284	3381.97	4135.25	4584	5030	6215.23		284	6280.95	6396	6486	6633.25	7437.02
285	4235.98	4959.25	5084	5160.75	5393.15									284.5	3386.97	4158.75	4605	5055	6219.25		284.5	6283.93	6402	6493	6656	7495.07
285.5	4240.98	4971.75	5095	5172.25	5398.12									285	3391.97	4170.75	4622	5080	6226.2		285	6285.98	6408	6503.5	6679	7515.85
286	4245.95	4983.75	5106	5181	5405.02									285.5	3405.78	4188	4637.5	5092.25	6238.05
286.5	4265.62	4999.75	5119	5193.25	5410.02									286	3412.72	4197.75	4652.5	5099.25	6243.2
287	4269.68	5008.75	5131	5204	5414									286.5	3417.75	4209.75	4670	5112.5	6247.23
287.5	4273.7	5021	5143	5217	5417.05									287	3423.72	4220	4686	5125.75	6252.23
288	4276.77	5031.75	5154	5228.25	5422									287.5	3428.72	4237.25	4702	5136	6257.25
288.5	4280.8	5045	5166.5	5240.25	5425.02									288	3434.7	4251	4718	5148.75	6272.2
289	4285.98	5058	5177	5252	5429.02									288.5	3440.82	4262.75	4732.5	5155.5	6277.2
289.5	4307.5	5068.75	5188	5262	5432.05									289	3450.88	4280.5	4748.5	5170.75	6285.12
290	4312.48	5085.75	5199	5272.25	5437									289.5	3453.95	4296.75	4764	5182.75	6296.07
290.5	4317.45	5100	5211	5284	5440.02									290	3456.97	4310.75	4780.5	5192.75	6301.07
291	4322.43	5111	5223	5295	5446.05									290.5	3462.88	4328	4796	5215.25	6306.07
291.5	4326.45	5123	5235	5305	5454									291	3467.82	4338	4812.5	5244.75	6311.05
292	4331.55	5134	5247	5316	5457.02									291.5	3481.8	4348.25	4828	5257.75	6317.1
292.5	4372.52	5149	5258	5325	5463									292	3486.8	4361	4844.5	5268.5	6321.12
293	4413.7	5165	5269.5	5335.25	5467.05									292.5	3491.82	4371.75	4860	5280	6327.12
293.5	4446.98	5177.75	5281	5345	5471.07									293	3496.82	4382.5	4873.5	5289.25	6339.1
294	4453.75	5191	5292	5355	5478.02									293.5	3504.93	4391.75	4889	5304	6343.12
294.5	4493.43	5205	5303.5	5365	5484									294	3509.93	4405.75	4905.5	5324.5	6348.07
295	4511.15	5216.25	5315	5376	5491.02									294.5	3514.93	4422	4919.5	5330.75	6354.1
295.5	4542.38	5229	5326	5385	5499									295	3519.93	4436.5	4936.5	5347.5	6359.12
296	4579.48	5241.75	5337	5396	5504									295.5	3529.88	4444	4951.5	5361	6364.12
296.5	4609.65	5256	5348	5407	5511.02									296	3534.88	4461.5	4963.5	5372.25	6374.1
297	4699.55	5272	5360	5414.25	5519									296.5	3540.93	4466.5	4978.5	5386	6379.62
297.5	4763.52	5284	5371	5423.25	5525.02									297	3556.75	4488.75	4994	5401.25	6410.07
298	4794.77	5297.75	5383	5435	5533									297.5	3561.75	4506.75	5009.5	5416	6417.02
298.5	4879.9	5312	5395.5	5446.25	5541.02									298	3565.8	4523	5025.5	5433	6422
299	4973.85	5329.75	5406.5	5456	5549.02									298.5	3569.9	4534.5	5042	5446.75	6426
299.5	5000.6	5346.75	5420	5467.25	5558									299	3574.97	4546.75	5058	5457.5	6429.05
300	5096.98	5367	5432	5481	5566									299.5	3587.78	4571.75	5073.5	5475.75	6433.05
300.5	5224.73	5386.75	5446.5	5496	5577.02									300	3598.82	4582.5	5091.5	5489.75	6440.1
301	5288.88	5409.75	5463	5512.25	5600.05									300.5	3623.45	4594.5	5109.5	5512	6444.32
301.5	5324.95	5426	5477.5	5528	5628.05									301	3636.2	4613.75	5125.5	5541.25	6449.4
302	5334	5438.75	5490	5541	5652.05									301.5	3641.18	4628.25	5139	5555.5	6453.43
302.5	5346.95	5449	5503	5553	5690.05									302	3647.28	4646.25	5156.5	5567.5	6458.45
303	5352.95	5458	5514	5563	5744.02									302.5	3659.85	4657	5172.5	5574.75	6462.48
303.5	5359.95	5467.75	5522	5574	5776									303	3670.72	4671.75	5188	5587.5	6467.5
304	5369	5476	5530	5584.25	5819.32									303.5	3676.72	4678.5	5203	5609.5	6471.52
304.5	5379	5487.75	5538	5595	5842.02									304	3683.75	4690.5	5219	5621.75	6498.05
305	5388.98	5494	5546.5	5605.25	5854.2									304.5	3690	4699.5	5236	5633.25	6503.02
305.5	5396	5503	5556.5	5613.25	5880.15									305	3695.95	4714.75	5251	5641	6508
306	5402.98	5511.75	5565	5623.25	5892.1									305.5	3706.75	4739.5	5268	5655.25	6513.02
306.5	5408.98	5520.75	5574.5	5632	5904									306	3714.62	4767	5283.5	5665.25	6517.05
307	5415.95	5530	5583	5641	5925									306.5	3719.78	4793	5298.5	5673.5	6521.1
307.5	5419.93	5538.75	5592	5650.25	5930.07									307	3734.93	4812.5	5314.5	5693.75	6530.3
308	5423.93	5546.75	5600	5659	5943.1									307.5	3746.82	4824	5331	5705	6536.25
308.5	5432.98	5554	5609	5668	5960.07									308	3752.8	4855.25	5345.5	5717.5	6543.18
309	5440.95	5561.75	5618	5677	5963.62									308.5	3757.8	4863.5	5361.5	5743.5	6554.45
309.5	5444.88	5570	5627	5686	5970.6									309	3767.88	4871	5375	5762.25	6558.43
310	5448.95	5579	5636	5695.25	6000.07									309.5	3773.88	4882.75	5394	5778	6561.43
310.5	5459	5587	5645	5704	6006.05									310	3790.75	4904	5410	5794	6565.4
311	5463.95	5595.75	5652	5712.25	6013.05									310.5	3796.75	4925.75	5424.5	5806.5	6569.38
311.5	5470	5604.75	5661	5721.25	6018.12									311	3802.75	4941.75	5439.5	5816	6574.32
312	5473.98	5612.75	5669.5	5730	6026.15									311.5	3808.78	4957	5453	5825.5	6579.25
312.5	5477	5621.75	5678	5739	6034.07									312	3814.78	4968.5	5470	5842.25	6585.18
313	5481.95	5629	5686.5	5747	6040.1									312.5	3820.93	4977.75	5488.5	5854.5	6590.12
313.5	5486	5637	5695.5	5756	6046.1									313	3834.8	4994	5501.5	5865	6595.07
314	5490.93	5646	5704	5765	6054.02									313.5	3844.9	5001.75	5520.5	5875.5	6601
314.5	5495	5654	5713	5773	6057.2									314	3863.57	5017.75	5536	5887.5	6603.07
315	5500.98	5662.75	5722	5783	6060.23									314.5	3871.95	5030	5550	5901.5	6606.15
315.5	5504.98	5671.75	5732	5791.25	6072.02									315	3876.97	5044.5	5566	5919.25	6609.2
316	5508.98	5680	5741	5801	6076									315.5	3894.68	5059.25	5583	5925.25	6612.27
316.5	5512.98	5690	5749.5	5810.25	6090.07									316	3898.72	5073.75	5599	5949.25	6615.32
317	5518	5698	5759	5819	6109									316.5	3910.8	5085.75	5613.5	5954	6617.4
317.5	5524.93	5707	5768	5828	6112									317	3916.75	5101.5	5631	5963	6620.48
318	5530.9	5716.75	5777	5836	6115									317.5	3921.72	5120.5	5648.5	5971.25	6624.5
318.5	5536.9	5726	5785.5	5844.25	6118									318	3927.68	5139.75	5665.5	5984.75	6628.55
319	5538.93	5735	5795	5853	6121									318.5	3932.65	5160.75	5682	5999.25	6632.57
319.5	5540.98	5743.75	5803.5	5862	6124.05									319	3937.95	5178	5697	6011.5	6636.62
320	5544.95	5752	5813	5871	6129.07									319.5	3952.78	5202	5713	6023.25	6640.62
320.5	5548.9	5760	5821	5879	6137.15									320	3967.55	5217.5	5730	6039.75	6644.62
321	5552.88	5770	5830	5889	6142.15									320.5	3974.5	5237.75	5745.5	6056.25	6652.5
321.5	5557.95	5779	5839	5898	6147.15									321	3980.55	5262.75	5763	6066.25	6663.3
322	5561.9	5787	5848	5907	6152.15									321.5	3991.88	5280	5778.5	6081.25	6675.1
322.5	5563.93	5796.75	5857	5915.25	6158.1									322	4010.7	5297.75	5795.5	6092.75	6682.1
323	5565.95	5805	5866	5925	6163.1									322.5	4021.9	5315.75	5810.5	6108	6685.07
323.5	5567.95	5814	5875	5933.25	6168.1									323	4025.97	5341.25	5826.5	6123.25	6689.02
324	5570	5824	5883	5942	6173.07									323.5	4043.7	5368	5842	6134.25	6692
324.5	5578.9	5834	5892	5950	6178									324	4079.93	5382.75	5859.5	6145	6694.02
325	5581.95	5842.75	5900	5959	6180.07									324.5	4086.2	5394.5	5872.5	6159.25	6696.05
325.5	5586	5852	5909	5967.25	6183.15									325	4116.95	5412.5	5888	6172	6698.1
326	5596.8	5861	5918.5	5977.25	6189.07									325.5	4137.6	5432.5	5903.5	6187.25	6700.12
326.5	5603.85	5870.75	5927	5986	6195									326	4156.68	5447.75	5916.5	6199.5	6705.07
327	5610.95	5880	5936	5994	6198.05									326.5	4190	5465.75	5930	6217.5	6712.1
327.5	5613.98	5889.75	5946	6002.25	6201.02									327	4223.3	5477	5944	6232	6719.1
328	5617	5898	5955	6011.25	6204									327.5	4235.18	5494.75	5961.5	6241.5	6722.15
328.5	5622.98	5907	5964	6020	6207									328	4243.12	5503.5	5976.5	6257.5	6725.2
329	5626	5916	5973.5	6029	6209.02									328.5	4251.07	5513	5993	6270	6730.18
329.5	5630.98	5924	5983	6039	6212.02									329	4260.02	5526.5	6012	6285.25	6735.18
330	5634.98	5931	5992	6047	6214.05									329.5	4269.98	5542	6030	6303.25	6740.18
330.5	5639.93	5939.75	6001	6055	6216.07									330	4316.98	5561.75	6046	6314	6753.02
331	5641.98	5947	6010	6064.25	6222.05									330.5	4341.52	5577.5	6064	6323	6757.12
331.5	5648.98	5957	6019	6073.25	6225.12									331	4349.4	5593	6079	6335.25	6761.15
332	5652.98	5967	6028	6081.25	6228.1									331.5	4369.7	5611	6094.5	6348	6770.02
332.5	5657.98	5975	6038	6090.25	6232.05									332	4373.77	5627.5	6111.5	6361.5	6774
333	5660.98	5983	6046	6098.25	6236.02									332.5	4377.88	5641.75	6127.5	6374	6777.02
333.5	5663.98	5992	6055	6107	6238.02									333	4381	5656.75	6143	6386.25	6781
334	5667.93	6001	6065	6114.5	6240.02									333.5	4387.93	5676.25	6158.5	6397.5	6783.02
334.5	5673	6009.75	6073	6121.25	6243									334	4395.82	5705	6173.5	6411.25	6788
335	5677.95	6018	6082.5	6130	6249									334.5	4424.75	5723	6191	6426.25	6792.02
335.5	5689.75	6025	6091.5	6140	6256.07									335	4481.02	5741.5	6211	6438	6798
336	5693.73	6034	6098.5	6148	6262.02									335.5	4522.52	5762.75	6228	6451.5	6804
336.5	5698.68	6042	6107.5	6156	6266.05									336	4579.23	5788.75	6244.5	6461.25	6809
337	5704.95	6050.75	6116.5	6165	6268.15									336.5	4603.95	5813.25	6260.5	6472	6813.02
337.5	5708.95	6059	6125	6173	6275.07									337	4613.9	5833.5	6278	6488	6818.02
338	5712	6067.75	6133.5	6181	6281.07									337.5	4620.93	5847	6293.5	6500	6824.02
338.5	5722.82	6076.75	6143	6190	6286.05									338	4648	5859	6311	6511.25	6829.02
339	5726.82	6085	6152	6199	6291									338.5	4691.7	5886.5	6327.5	6525.25	6835.02
339.5	5732.95	6094.75	6160	6208	6299.05									339	4706.62	5916.25	6342	6537	6841.02
340	5735.98	6106	6168	6217	6309									339.5	4715	5940.75	6358	6547	6846
340.5	5750.93	6115	6177	6226	6314.02									340	4724.95	5970.25	6373.5	6558	6851.15
341	5777.48	6123	6186	6234	6321.05									340.5	4739.77	5980.75	6389	6569.5	6857.18
341.5	5787.88	6133	6195	6242.25	6331									341	4754.82	5999	6404	6581.5	6862.18
342	5818.95	6141	6203	6251	6338.02									341.5	4760.88	6014.25	6419.5	6592.75	6867.07
342.5	5834.82	6148.75	6211.5	6260	6345.02									342	4766.95	6047.75	6433.5	6607	6872
343	5860.73	6159	6221	6269	6352.02									342.5	4773	6069.75	6448	6619	6879
343.5	5896.95	6168	6229.5	6278	6360									343	4781.93	6090.5	6466.5	6626.5	6883.1
344	5927.7	6177	6239	6286.25	6368.02									343.5	4865.07	6122	6481.5	6636.25	6888
344.5	5964.93	6187	6247	6296	6378.02									344	4883.82	6144.25	6496	6650.25	6892
345	6018.88	6197	6256.5	6305	6385.02									344.5	4920.85	6161	6510	6663.5	6896.02
345.5	6074.95	6207	6267	6315	6395.02									345	4934.93	6175	6524.5	6674.25	6901.05
346	6123.88	6223	6278	6325	6406.02									345.5	4947.77	6197.75	6538	6687.5	6908
346.5	6143.98	6241	6292	6338.25	6423.02									346	4968.8	6225	6553.5	6697.25	6913.05
347	6161.9	6257.75	6307.5	6359	6538.02									346.5	4986.9	6254.75	6571	6706	6919.02
347.5	6170.95	6266	6318	6378.25	6726									347	5034.05	6276	6585.5	6718.25	6924.02
348	6178	6272	6329	6390	6889.95									347.5	5103.8	6309.25	6602	6730	6929.02
348.5	6182.98	6282	6338.5	6401.25	6982.2									348	5194.43	6341.5	6618.5	6745	6935.02
349	6186	6288.75	6346	6416	7072.18									348.5	5223.48	6373.25	6635.5	6756	6940.02
349.5	6188.95	6293	6353	6431	7172.73									349	5298.52	6403.75	6650.5	6767	6945.02
350	6191.93	6299	6358	6444	7235.4									349.5	5350.93	6436.5	6665	6780	6950.02
350.5	6196	6303	6366	6454.25	7292.73									350	5426.1	6473	6682	6793.25	6956.02
351	6197.98	6307.75	6374	6468.25	7362.1									350.5	5455.6	6503	6697	6803.25	6961.02
														351	5498.45	6534.5	6712	6817.25	6967
														351.5	5547.5	6562	6728.5	6831	6972.02
														352	5571.93	6595	6744	6843	6978
														352.5	5589.93	6626	6761	6854.25	6985
														353	5641	6655.75	6778	6866.25	6996
														353.5	5711.43	6684	6797	6877.25	7005.05
														354	5830.62	6715.75	6814.5	6891	7018.05
														354.5	5909.88	6746	6835	6901	7027.02
														355	6067.7	6773	6855	6915	7034.07
														355.5	6155.7	6806	6874	6934	7045.02
														356	6553.48	6836.75	6900.5	6953.25	7061.02
														356.5	6736	6869.75	6923	6981	7104.05
														357	6777.95	6890.75	6941.5	7007.25	7167.1
														357.5	6787.88	6901	6956	7031	7306.12
														358	6793.98	6910	6967.5	7050	7425.15
														358.5	6799.95	6918	6982	7067	7511.25
														359	6805.98	6923.75	6989.5	7084.25	7530.1
														359.5	6811	6932	6998	7102	7579.02
														360	6815	6937	7010	7123	7614.6
														360.5	6817	6942.75	7019	7144	7669.23
														361	6818.98	6946	7027.5	7164.5	7725.18

## Sheet: GC71_geochem_grainsize
GC71
Depth (cmbsf)	Wt% BSi	ADA (v/dgs x 10^7)		MS (SI x 10^-5)	Gamma density (g/cm3)	Gravel (%)	Sand (%)	Silt (%)	Clay (%)	Mean grainsize (phi)	Sorting	Skewness	Kurtosis
0.5	30.5	0.622305	0	10.278	1.1935
1.5			1	11.4221	1.2197	0	3.36	57	39.64	7.481	2.352	0.154	0.612
2.5			2	12.2401	1.2192
3.5			3	12.3892	1.2331
4.5	31.2		4	12.0862	1.2375
5.5			5	11.9361	1.2255
6.5			6	11.3413	1.2036	0	1.68	50.33	47.99	7.875	2.299	-0.014	0.6
7.5			7	11.1972	1.1908
8.5			8	10.5897	1.198
9.5	28.9		9	10.598	1.1964
10.5			10	10.3989	1.1902
11.5			11	11.0345	1.1834	0	0.7	48.41	50.89	8.057	2.211	-0.071	0.583
12.5			12	11.8795	1.1585
13.5			13	12.8228	1.1492
14.5	25.4		14	13.7101	1.1746
15.5			15	14.5305	1.2024
16.5			16	14.8075	1.2483	0.34	4.56	59.19	35.91	7.146	2.451	0.276	0.61
17.5			17	15.3616	1.2297
18.5			18	15.1468	1.2273
19.5	33.3	1.17948	19	14.5357	1.2364
20.5			20	14.1481	1.2435
21.5			21	13.6502	1.2446	0	3.49	49.61	46.9	7.74	2.382	-0.026	0.603
22.5			22	13.0078	1.2535
23.5			23	12.2214	1.2608
24.5	39.1		24	11.3829	1.2625
25.5			25	10.1275	1.2485
26.5			26	8.6672	1.2192	0	2.39	46.28	51.34	8.017	2.293	-0.131	0.626
27.5			27	7.6221	1.2063
28.5			28	6.5338	1.1981
29.5	38.1		29	5.622	1.1506
30.5			30	4.7817	1.1395
31.5			31	3.8947	1.135	0	0.58	36.93	62.49	8.765	1.916	-0.414	0.674
32.5			32	3.3125	1.1286
33.5			33	2.761	1.1065
34.5	40.9		34	2.4751	1.0947
35.5			35	2.1278	1.1114
36.5			36	1.8526	1.0966	0	0.15	33.1	66.75	9.085	1.866	-0.673	0.726
37.5			37	1.8113	1.1258
38.5			38	1.5392	1.1076
39.5	41.6	1.37476	39	1.5767	1.0859
40.5			40	1.8994	1.0931
41.5			41	1.8429	1.1229	0	0.1	37.43	62.47	8.807	1.863	-0.364	0.727
42.5			42	1.8131	1.1491
43.5			43	1.5272	1.1421
44.5	38.3		44	1.8863	1.1152
45.5			45	1.9345	1.0861
46.5			46	1.8997	1.1141	0	0.27	34.01	65.72	9.004	1.912	-0.642	0.698
47.5			47	1.8761	1.139
48.5			48	2.18	1.1393
49.5	39.3		49	2.4919	1.1382
50.5			50	2.4744	1.1439
51.5			51	2.7817	1.1413	0	0.27	38.04	61.69	8.644	2.029	-0.394	0.714
52.5			52	2.7694	1.1311
53.5			53	3.1239	1.1404
54.5	37.4		54	3.4338	1.1497
55.5			55	3.385	1.1468
56.5			56	3.9852	1.1402	0	0.74	38.58	60.68	8.582	1.97	-0.29	0.685
57.5			57	4.1584	1.1762
58.5			58	4.3976	1.1875
59.5	39.5	1.32716	59	4.6476	1.1976
60.5			60	4.9209	1.2063
61.5			61	4.8581	1.2133	0	0.45	41.53	58.02	8.45	2.03	-0.243	0.66
62.5			62	5.1683	1.1899
63.5			63	5.0539	1.2024
64.5	37.7		64	5.4088	1.2143
65.5			65	5.4714	1.1992
66.5			66	5.4521	1.1963	0	0.63	44.69	54.68	8.266	2.031	-0.109	0.653
67.5			67	5.4429	1.2013
68.5			68	5.3986	1.2169
69.5	37.9		69	5.6848	1.2174
70.5			70	5.9749	1.2184
71.5			71	5.9747	1.2202	0	0.7	40.37	58.93	8.482	2.112	-0.342	0.669
72.5			72	5.9016	1.2354
73.5			73	6.2168	1.2286
74.5	36.7		74	6.4632	1.2364
75.5			75	6.5236	1.2271
76.5			76	6.5348	1.2337	0	1.72	42.33	55.95	8.28	2.229	-0.285	0.644
77.5			77	6.8215	1.2335
78.5			78	7.108	1.2291
79.5	36.1	0.870436	79	7.0758	1.2394
80.5			80	7.1343	1.2348
81.5			81	7.3444	1.2424	0	1.47	44.69	53.84	8.163	2.242	-0.198	0.647
82.5			82	7.7428	1.2316
83.5			83	7.7388	1.2464
84.5	35.2		84	7.9568	1.2514
85.5			85	8.2269	1.2739
86.5			86	8.2422	1.2515	0	1.74	47.43	50.83	8.055	2.218	-0.079	0.63
87.5			87	8.302	1.2685
88.5			88	8.3267	1.2645
89.5	34.9	0.925415	89	8.1991	1.2591
90.5			90	8.1881	1.2598
91.5			91	8.2295	1.2573	0	1.42	44.28	54.3	8.245	2.155	-0.183	0.628
92.5			92	8.3012	1.2567
93.5			93	7.943	1.2542
94.5	37.7		94	7.5757	1.2588
95.5			95	7.3848	1.2463
96.5			96	7.5459	1.2551	0	1.1	44.19	54.72	8.278	2.137	-0.192	0.644
97.5			97	7.0187	1.2488
98.5			98	7.0043	1.2561
99.5	40.1	1.30091	99	6.4859	1.248
100.5			100	6.4429	1.2443
101.5			101	5.8909	1.2426	0	0.99	41.45	57.56	8.399	2.07	-0.262	0.666
102.5			102	5.7663	1.2127
103.5			103	5.2055	1.2078
104.5	46.1		104	4.7218	1.1821
105.5			105	4.5066	1.1655
106.5			106	3.8979	1.1675	0	0.2	36.91	62.89	8.795	2.002	-0.503	0.705
107.5			107	3.6086	1.1641
108.5			108	3.3219	1.1583
109.5	44.5		109	2.7085	1.1586
110.5			110	2.6971	1.1623
111.5			111	2.4321	1.1397	0	0.14	34.88	64.98	9.024	1.781	-0.538	0.678
112.5			112	2.1309	1.1422
113.5			113	2.4625	1.1364
114.5	43.3		114	2.4857	1.1264
115.5			115	2.1386	1.1441
116.5			116	2.1377	1.1452	0	0.18	36.64	63.18	8.829	1.991	-0.514	0.726
117.5			117	2.4294	1.1534
118.5			118	2.4163	1.1573
119.5	41.6	1.10939	119	2.3975	1.167
120.5			120	2.4295	1.1528
121.5			121	2.4138	1.1605	0	0.56	40.2	59.23	8.691	1.895	-0.315	0.669
122.5			122	2.7173	1.158
123.5			123	2.7152	1.158
124.5	45		124	2.7347	1.1515
125.5			125	2.6803	1.1719
126.5			126	2.7161	1.1577	0	0.08	31.95	67.97	9.194	1.733	-0.637	0.727
127.5			127	2.4523	1.1374
128.5			128	2.1749	1.1224
129.5	40		129	1.8511	1.1287
130.5			130	1.8505	1.1279
131.5			131	1.8334	1.1376	0	0.03	30.85	69.12	9.246	1.775	-0.667	0.796
132.5			132	1.8118	1.1502
133.5			133	1.4996	1.1596
134.5	40.5		134	1.5155	1.1474
135.5			135	1.524	1.139
136.5			136	0.9216	1.1304	0	0.17	37.4	62.43	8.745	2.003	-0.455	0.718
137.5			137	1.2596	1.1033
138.5			138	0.9359	1.1134
139.5	39.9	0.89526	139	0.9385	1.1098
140.5			140	0.9377	1.111
141.5			141	0.938	1.1075	0	0.85	40.45	58.7	8.532	2.084	-0.341	0.681
142.5			142	1.2459	1.1118
143.5			143	1.2455	1.1005
144.5			144	1.5359	1.1122
145.5			145	1.4767	1.1519
146.5	38.7		146	1.7728	1.15	0	0.77	45.97	53.26	8.27	2.14	-0.16	0.681
147.5			147	1.8326	1.0377
148.5			148	2.1194	1.042
149.5			149	2.3265	1.0667
150.5			150	2.7321	1.1132
151.5	37.7	1.57941	151	3.1927	1.123	0	0.94	40.24	58.83	8.474	2.116	-0.31	0.698
152.5			152	3.8019	1.1482
153.5			153	4.0389	1.1489
154.5			154	4.2207	1.0989
155.5			155	4.2564	1.0958
156.5	38.4		156	4.3187	1.1101	0	0.76	35.85	63.39	8.877	1.953	-0.546	0.711
157.5			157	4.8745	1.1809
158.5			158	4.8189	1.1918
159.5			159	4.8326	1.192
160.5			160	4.8066	1.2095
161.5	39.5	1.06546	161	4.6083	1.1981	0	0.17	36.28	63.54	8.859	2.018	-0.553	0.754
162.5			162	4.6412	1.1941
163.5			163	4.1115	1.1839
164.5			164	3.8497	1.1786
165.5			165	3.3281	1.1518
166.5	38.8		166	2.8012	1.1211	0	0.19	37.27	62.54	8.854	1.918	-0.481	0.698
167.5			167	2.4618	1.1319
168.5			168	2.4519	1.1373
169.5			169	2.7883	1.1248
170.5			170	2.9777	1.17
171.5	38.6		171	2.9642	1.176	0	0.22	42.76	57.02	8.459	1.988	-0.187	0.667
172.5			172	3.5236	1.1886
173.5			173	3.5366	1.1827
174.5			174	3.7758	1.1998
175.5			175	3.7413	1.2124
176.5	37.6		176	4.0285	1.2117	0	0.18	38.88	60.94	8.643	1.941	-0.314	0.68
177.5			177	4.3201	1.2121
178.5			178	3.9808	1.2281
179.5			179	4.2577	1.2302
180.5			180	4.3054	1.2166
181.5	36.1	0.788599	181	4.5585	1.2259	0	0.24	39.69	60.07	8.62	1.981	-0.33	0.673
182.5			182	4.5753	1.2214
183.5			183	4.5595	1.2257
184.5			184	4.5428	1.2295
185.5			185	4.5654	1.2253
186.5	34.6		186	4.5298	1.2334	0	0.18	35.67	64.14	8.846	1.937	-0.504	0.701
187.5			187	4.581	1.2209
188.5			188	4.5734	1.2241
189.5			189	4.5109	1.2408
190.5			190	4.7742	1.2456
191.5	37.3		191	4.7557	1.2511	0	0.24	38.32	61.44	8.703	1.894	-0.297	0.701
192.5			192	5.0452	1.2493
193.5			193	4.8093	1.2377
194.5			194	5.0889	1.2385
195.5			195	5.1062	1.2347
196.5	34.1		196	5.1161	1.2329	0	0.69	41.18	58.12	8.484	1.979	-0.21	0.663
197.5			197	5.0626	1.2415
198.5			198	5.0217	1.2488
199.5			199	5.3162	1.2445
200.5			200	5.3646	1.2339
201.5	34.9	0.789904	201	5.4016	1.2286	0	0.39	39.13	60.48	8.664	1.982	-0.374	0.685
202.5			202	5.6164	1.246
203.5			203	5.8925	1.2467
204.5			204	5.9364	1.2387
205.5			205	6.4548	1.249
206.5	33.6		206	6.7998	1.2371	0	0.42	41.29	58.3	8.567	1.942	-0.233	0.681
207.5	33.6		207	6.9745	1.257
208.5	34.1		208	7.2478	1.2606
209.5			209	7.0549	1.2941
210.5			210	7.2757	1.2554
211.5	33.6		211	7.2866	1.2542	0	0.43	41.06	58.51	8.562	2	-0.291	0.658
212.5			212	7.051	1.2481
213.5			213	6.7625	1.2474
214.5			214	7.0101	1.2542
215.5			215	6.9641	1.2624
216.5	34.1		216	6.9865	1.2603	0	0.68	43.8	55.52	8.323	2.142	-0.215	0.662
217.5			217	6.9764	1.257
218.5			218	7.2708	1.2623
219.5			219	7.2609	1.2609
220.5			220	7.3036	1.2551
221.5	36.5	1.12691	221	7.2246	1.2669	0	0.54	41.6	57.86	8.471	1.944	-0.16	0.698
222.5			222	7.4932	1.2681
223.5			223	7.592	1.2519
224.5			224	7.7586	1.2704
225.5			225	8.0497	1.2669
226.5	36.1		226	8.064	1.265	0	1.17	40.93	57.9	8.466	2.077	-0.274	0.691
227.5			227	8.1718	1.2477
228.5			228	8.0761	1.2631
229.5			229	7.9676	1.2806
230.5			230	8.0509	1.2671
231.5	34.7		231	8.0896	1.262	0	0.63	43.93	55.44	8.328	2.031	-0.138	0.654
232.5			232	7.8796	1.2512
233.5			233	7.5552	1.2587
234.5			234	7.5846	1.2544
235.5			235	7.8165	1.2617
236.5	35.7		236	7.7247	1.277	0	0.57	41.79	57.65	8.431	2.023	-0.227	0.659
237.5			237	8.0486	1.2697
238.5			238	8.0117	1.2758
239.5			239	8.0806	1.2666
240.5			240	8.4868	1.2914
241.5	35.2	1.45232	241	8.5692	1.2822	0	0.29	36.12	63.59	8.755	1.936	-0.411	0.706
242.5			242	8.6279	1.2703
243.5			243	8.7525	1.2936
244.5			244	8.7872	1.2911
245.5			245	9.0105	1.2562
246.5	35.8		246	8.5823	1.2783	0	0.3	41.25	58.45	8.442	2.087	-0.281	0.695
247.5			247	8.562	1.2807
248.5			248	8.6001	1.2738
249.5			249	8.2387	1.2874
250.5			250	8.1779	1.2943
251.5	34.9		251	8.2466	1.2819	0	0.42	41.81	57.77	8.434	2.065	-0.253	0.663
252.5			252	8.2911	1.2757
253.5			253	7.9993	1.2775
254.5			254	8.2581	1.2808
255.5			255	8.0056	1.2775
256.5	34		256	8.3193	1.271	0	3.73	39.84	56.43	8.368	2.135	-0.249	0.687
257.5			257	8.1934	1.2916
258.5			258	8.2798	1.279
259.5			259	8.4796	1.2905
260.5			260	8.4509	1.2952
261.5	33.5	1.17531	261	8.5359	1.283	0	0.52	44.64	54.84	8.313	2.071	-0.151	0.648
262.5			262	8.4915	1.2894
263.5			263	8.7578	1.2912
264.5			264	8.5797	1.2823
265.5			265	8.8288	1.2863
266.5	33.3		266	8.815	1.2887	0	0.73	43.67	55.6	8.353	2.032	-0.165	0.65
267.5			267	9.148	1.2809
268.5			268	9.1052	1.2872
269.5			269	9.4085	1.2822
270.5			270	9.4212	1.2808
271.5	31.9		271	9.6239	1.2903	0	0.5	46.08	53.42	8.225	2.069	-0.098	0.658
272.5			272	9.6233	1.2908
273.5			273	10.0135	1.2769
274.5			274	9.8276	1.2652
275.5			275	9.6736	1.285
276.5	33.3		276	9.7263	1.2797	0	0.51	43.7	55.79	8.341	2.078	-0.183	0.675
277.5			277	9.738	1.2769
278.5			278	9.4174	1.2842
279.5			279	9.4734	1.276
280.5			280	9.4596	1.2788
281.5	34.5	1.23645	281	9.4748	1.2781	0	0.36	41.89	57.75	8.484	2.006	-0.245	0.663
282.5			282	9.483	1.2763
283.5			283	9.4421	1.2831
284.5			284	9.4824	1.278
285.5			285	9.4865	1.2775
286.5	28.7		286	9.4498	1.2811	0	0.85	43.8	55.36	8.301	2.034	-0.137	0.641
287.5			287	9.4232	1.2867
288.5			288	9.0896	1.295
289.5			289	9.2184	1.2753
290.5			290	9.2452	1.2736
291.5	31.5		291	9.2063	1.2796	0	0.72	38.24	61.03	8.616	1.963	-0.317	0.676
292.5			292	9.4971	1.277
293.5			293	9.4285	1.2916
294.5			294	9.7295	1.2725
295.5			295	9.9458	1.2739
296.5	35.1		296	10.1672	1.2808	0	0.47	41.2	58.33	8.461	2.066	-0.261	0.708
297.5			297	10.0728	1.2931
298.5			298	10.2017	1.2803
299.5			299	8.7939	1.176
300.5			300	8.4909	1.1894
301.5	39.5	1.03486	301	8.2656	1.2201	0	0.24	35.29	64.47	8.845	1.832	-0.392	0.688
302.5			302	7.8761	1.2099
303.5			303	7.0151	1.2184
304.5			304	6.8887	1.2354
305.5			305	7.1231	1.1885
306.5	39		306	6.7713	1.1714	0	0.3	37.32	62.38	8.801	1.892	-0.389	0.694
307.5			307	6.6026	1.1622
308.5			308	7.0711	1.2299
309.5			309	6.5601	1.2274
310.5			310	6.3758	1.2156
311.5	35.7		311	5.8732	1.2049	0	0.3	35.9	63.8	8.822	1.921	-0.453	0.709
312.5			312	5.6077	1.2083
313.5			313	5.3028	1.2204
314.5			314	5.3367	1.2152
315.5			315	5.1032	1.1992
316.5	35.8		316	5.1154	1.197	0	0.39	24.29	75.32	9.031	1.937	-0.7	0.917
317.5			317	5.3507	1.2108
318.5			318	5.3215	1.2165
319.5			319	5.5907	1.2225
320.5			320	5.6235	1.2166
321.5	38.4	0.900359	321	5.9371	1.2121	0	0.07	34.54	65.38	8.939	1.827	-0.476	0.704
322.5			322	5.6182	1.2193
323.5			323	5.7276	1.259
324.5			324	6.0682	1.2458
325.5			325	6.0699	1.2452
326.5	35.4		326	6.0258	1.2546	0	0.08	36.17	63.74	8.868	1.874	-0.463	0.688
327.5			327	5.6925	1.2648
328.5			328	5.7556	1.251
329.5			329	5.1879	1.2491
330.5			330	4.9973	1.2243
331.5	31.5	0.613924	331	4.825	1.1938	3.26	1.13	36.75	58.86	8.519	2.1	-0.286	0.771
332.5			332	4.3027	1.1716
333.5			333	4.3201	1.1663
334.5			334	4.3263	1.1641
335.5			335	4.2764	1.1786
336.5	31.9		336	4.5495	1.1882	0	1.26	38.82	59.93	8.602	1.97	-0.302	0.682
337.5			337	4.8038	1.1994
338.5			338	5.6488	1.1477
339.5			339	6.4836	1.1675
340.5			340	7.9422	1.1794
341.5	31.2	0.99669	341	8.6492	1.25	0	3.18	36.07	60.75	8.656	1.976	-0.357	0.687
342.5			342	9.7441	1.2944
343.5			343	10.9823	1.2472
344.5			344	11.8652	1.2465
345.5			345	11.9781	1.2646
346.5	34.8		346	12.1396	1.2775	0	0.7	40.11	59.19	8.639	2.035	-0.332	0.758
347.5			347	12.5951	1.2892
348.5			348	12.9925	1.271
349.5			349	13.2955	1.2954
350.5			350	13.6521	1.2619
351.5	14.4	0.594775	351	13.948	1.2354	0	4.03	29.22	66.75	8.822	2.025	-0.48	0.842
352.5			352	13.5501	1.2717
353.5			353	14.459	1.2462
354.5			354	15	1.2493
355.5			355	16.7756	1.2241
356.5	11.7		356	19.3458	1.2102	0	10.83	24.66	64.51	8.566	2.454	-0.51	1.026
357.5			357	24.4033	1.1518
358.5			358	28.0161	1.2097
359.5			359	27.4091	1.4203
360.5			360	28.7583	1.4171
361.5	12.8		361	28.8443	1.4029	0	16.46	26.53	57	7.604	3.154	-0.481	0.948
362.5			362	28.0549	1.417
363.5			363	27.6339	1.4396
364.5			364	29.1635	1.4236
365.5			365	30.2634	1.4568
366.5			366	32.7798	1.4339	0	1.3	35.98	62.72	8.644	1.86	-0.228	0.722
367.5			367	33.6729	1.4803
368.5			368	35.5538	1.4641
369.5			369	36.6261	1.4461
370.5			370	38.0339	1.4362
371.5	8.5		371	39.4439	1.4289	0.22	13.83	25.97	59.98	8.03	2.854	-0.5	0.895
372.5			372	38.7515	1.4929
373.5			373	38.7007	1.4863
374.5			374	37.3838	1.4697
375.5			375	35.7999	1.4528
376.5			376	32.3001	1.4848	0.77	10.15	26.1	62.98	8.387	2.656	-0.551	0.979
377.5			377	27.8557	1.479
378.5			378	26.4605	1.4788
379.5			379	25.6725	1.4857
380.5			380	24.7496	1.5299
381.5	5.1		381	23.3595	1.634	4.43	28.33	23.22	44.01	6.534	3.866	-0.306	0.645
382.5			382	23.8367	1.6331
383.5			383	23.6077	1.6648
384.5			384	23.4954	1.6577
385.5			385	23.5536	1.6076
386.5	9.4		386	23.0453	1.5657	0	11.03	25.79	63.18	8.387	2.662	-0.58	0.933
387.5			387	22.8964	1.4936
388.5			388	21.5687	1.5232
389.5			389	20.0767	1.6321
390.5			390	18.2779	1.8155
391.5	11.4		391	19.1332	1.7697	0.41	8.76	30.84	59.98	8.317	2.655	-0.465	0.961
392.5			392	19.4936	1.7944
393.5			393	20.1888	1.7489
394.5			394	20.8994	1.743
395.5			395	21.2485	1.7464
396.5	11.9	0.0769628	396	21.925	1.7078	0.27	10.9	28.23	60.6	8.28	2.725	-0.489	0.982
397.5			397	22.1032	1.7074
398.5			398	22.2194	1.7126
399.5			399	22.3926	1.716
400.5			400	22.35	1.7341
401.5	7.5		401	22.3805	1.716	0	14.98	32.36	52.66	7.656	2.981	-0.365	0.79
402.5			402	21.128	1.7672
403.5			403	20.7741	1.7629
404.5			404	19.9513	1.7797
405.5			405	19.1134	1.8008
406.5			406	18.9087	1.7624
407.5			407	18.5067	1.762
408.5			408	18.197	1.7526
409.5			409	18.1519	1.7964
410.5			410	18.1729	1.8147
411.5	10.2		411	17.71	1.9231
412.5			412	18.893	1.841
413.5			413	19.8237	1.7957
414.5			414	19.9425	1.8028
415.5			415	19.8085	1.7962
416.5			416	19.9727	1.7996
417.5			417	20.0026	1.7783
418.5			418	19.662	1.8059
419.5			419	20.4295	1.7566
420.5			420	19.855	1.8061
421.5	8		421	19.8825	1.8213
422.5			422	19.9054	1.837
423.5			423	20.5075	1.8193
424.5			424	20.4852	1.8557
425.5			425	20.6036	1.8801
426.5			426	20.7295	1.8881
427.5			427	20.5944	1.901
428.5			428	20.6399	1.8973
429.5			429	20.5945	1.8834
430.5			430	20.2433	1.918
431.5	8.4		431	20.0004	1.9393
432.5			432	20.4364	1.9354
433.5			433	20.7563	1.9231
434.5			434	21.3112	1.9075
435.5			435	21.6427	1.8946
436.5			436	21.2888	1.9472
437.5			437	21.8038	1.9198
438.5			438	22.1081	1.9243
439.5			439	22.1925	1.9394
440.5			440	22.1783	1.9581
441.5	6.9	0.0181031	441	22.4105	1.9576

## Sheet: GC72_geochem_grainsize
GC72
Depth (cmbsf)	Wt% BSi	ADA (v/dgs x 10^7)	MS (SI x 10^-5)	Gamma density (g/cm3)	Gravel (%)	Sand (%)	Silt (%)	Clay (%)	Mean grainsize (phi)	Sorting	Skewness	Kurtosis
0
0.2			7.3574	1.0857
0.4			7.521	1.1231
0.5	35.355	0.84191			0	2.64	55.75	41.61	7.548	2.277	0.158	0.66
0.6			8.5631	1.1591
0.8			8.7823	1.1786
1			9.0271	1.1814
1.2			9.6645	1.167
1.4			9.769	1.1932
1.6			10.2287	1.1768
1.8			10.3097	1.1957
2			10.4241	1.1832
2.2			10.5856	1.1982
2.4			10.5835	1.1993
2.6			10.7755	1.2062
2.8			10.8458	1.201
3			11.1463	1.1965
3.2			11.1566	1.1951
3.4			11.1454	1.1961
3.6			11.3516	1.1763
3.8			11.3287	1.1781
4			11.1697	1.1727
4.2			11.4974	1.169
4.4			11.2012	1.1716
4.6			11.5149	1.1681
4.8			11.1373	1.1789
5			11.1318	1.1812
5.2			11.0734	1.1874
5.4			10.8971	1.179
5.5	34.9866				0	2.71	58.46	38.83	7.43	2.258	0.204	0.697
5.6			11.1379	1.1834
5.8			10.8432	1.1897
6			10.6117	1.1858
6.2			10.6127	1.1878
6.4			10.5269	1.1977
6.6			10.555	1.1951
6.8			10.5523	1.1966
7			10.1766	1.2084
7.2			10.2626	1.1985
7.4			10.2566	1.1989
7.6			9.973	1.2015
7.8			10.108	1.1863
8			9.8411	1.1855
8.2			9.8785	1.1819
8.4			9.6052	1.1832
8.6			9.3625	1.1803
8.8			9.412	1.1741
9			9.2521	1.1601
9.2			9.3323	1.1516
9.4			9.0984	1.1468
9.6			8.9166	1.1317
9.8			8.7766	1.1132
10			8.5069	1.1094
10.2			8.5261	1.1061
10.4			8.7185	1.0806
10.5	38	0.672946			0	2.25	48.12	49.63	8.019	2.109	-0.013	0.637
10.6			8.3804	1.0854
10.8			8.1298	1.0784
11			8.07	1.0872
11.2			8.0509	1.0906
11.4			7.9785	1.0997
11.6			8.0118	1.0954
11.8			7.879	1.113
12			7.4388	1.1355
12.2			7.6129	1.1519
12.4			7.5821	1.1555
12.6			7.5339	1.1634
12.8			7.8017	1.1648
13			7.7475	1.1738
13.2			7.7492	1.175
13.4			7.9051	1.1921
13.6			7.9219	1.1901
13.8			7.8973	1.1938
14			8.1315	1.1997
14.2			8.1167	1.2019
14.4			8.4249	1.1971
14.6			8.423	1.198
14.8			8.7143	1.1953
15			8.4139	1.1993
15.2			8.6646	1.2033
15.4			9.2697	1.193
15.5	36.1828				0	2.64	58.74	38.62	7.521	2.202	0.194	0.748
15.6			8.9462	1.2007
15.8			8.8825	1.2096
16			8.9131	1.2055
16.2			9.0069	1.1926
16.4			8.9443	1.201
16.6			9.2484	1.1969
16.8			8.9934	1.1944
17			9.2695	1.1936
17.2			9.2705	1.1935
17.4			9.277	1.1924
17.6			9.334	1.1851
17.8			9.2924	1.1907
18			9.5397	1.1951
18.2			9.3463	1.1844
18.4			9.2998	1.19
18.6			9.6473	1.1806
18.8			9.5008	1.1985
19			9.5342	1.1955
19.2			9.2928	1.1909
19.4			9.276	1.1925
19.6			9.5532	1.1914
19.8			9.5324	1.1931
20			9.4584	1.2027
20.2			9.4786	1.2008
20.4			9.4869	1.1991
20.5	32.5728	0.919729			0	0.81	57.11	42.08	7.669	2.184	0.148	0.667
20.6			9.2704	1.1921
20.8			9.5435	1.1923
21			9.4619	1.2026
21.2			9.4218	1.208
21.4			9.5028	1.1983
21.6			9.225	1.1988
21.8			9.5684	1.1901
22			9.4719	1.2019
22.2			9.4668	1.2026
22.4			9.227	1.1986
22.6			9.4916	1.1997
22.8			9.3362	1.1842
23			9.2643	1.1934
23.2			9.0238	1.1907
23.4			8.9866	1.1953
23.6			8.9487	1.2001
23.8			9.0151	1.1918
24			8.962	1.1989
24.2			8.9687	1.198
24.4			8.7452	1.1911
24.6			8.952	1.1999
24.8			8.6654	1.2017
25			8.7177	1.1945
25.2			8.7503	1.1907
25.4			8.7044	1.1969
25.5	38.0768				0	1.85	54.19	43.95	7.786	2.15	0.08	0.687
25.6			8.4725	1.1907
25.8			8.7769	1.1865
26			8.7349	1.1925
26.2			8.7923	1.1847
26.4			8.5801	1.1761
26.6			8.5442	1.181
26.8			8.4031	1.2008
27			8.4874	1.1889
27.2			8.546	1.1807
27.4			8.4004	1.2012
27.6			8.4823	1.1899
27.8			8.765	1.1884
28			8.4993	1.1872
28.2			8.4335	1.1962
28.4			8.5603	1.1785
28.6			8.5622	1.1782
28.8			8.7882	1.185
29			8.5539	1.1794
29.2			8.5429	1.1809
29.4			8.8832	1.1723
29.6			8.5576	1.1789
29.8			8.4944	1.1876
30			8.5653	1.1781
30.2			8.4957	1.1877
30.4			8.4783	1.1902
30.5	38.5884				0	2.5	52.66	44.84	7.85	2.161	0.073	0.672
30.6			7.9921	1.1811
30.8			8.1978	1.1912
31			8.1286	1.2013
31.2			8.1741	1.1947
31.4			8.1907	1.1922
31.6			8.1408	1.1995
31.8			7.8483	1.2028
32			8.1434	1.1991
32.2			7.872	1.1991
32.4			8.1499	1.1985
32.6			7.8521	1.2025
32.8			7.8369	1.2048
33			7.989	1.1819
33.2			7.8504	1.2027
33.4			7.6106	1.1978
33.6			7.6082	1.1982
33.8			7.3262	1.1999
34			7.3586	1.1946
34.2			7.3546	1.1953
34.4			7.0913	1.1937
34.6			7.376	1.1918
34.8			7.0564	1.1996
35			7.0579	1.1994
35.2			7.1142	1.1899
35.4			6.8314	1.1918
35.5	40.4219				0	2.35	51.35	46.3	7.903	2.149	0.043	0.657
35.6			6.8204	1.1937
35.8			6.4978	1.2029
36			6.5856	1.1868
36.2			6.5433	1.1945
36.4			6.2916	1.1905
36.6			6.3391	1.1816
36.8			5.9981	1.1945
37			6.0329	1.1876
37.2			5.7786	1.1835
37.4			5.7689	1.1858
37.6			5.7714	1.1853
37.8			5.5178	1.1807
38			5.4874	1.1869
38.2			5.4795	1.1884
38.4			5.2483	1.1787
38.6			5.297	1.1678
38.8			4.9749	1.1783
39			5.0204	1.1673
39.2			4.7839	1.1561
39.4			4.8044	1.1509
39.6			4.8413	1.1422
39.8			4.5296	1.1489
40			4.2856	1.1385
40.2			4.2702	1.1423
40.4			3.7134	1.1387
40.5	41.1369	0.916655			0	0.81	44.92	54.27	8.295	2.042	-0.115	0.692
40.6			3.96	1.1499
40.8			3.7026	1.142
41			3.7131	1.1369
41.2			3.416	1.1421
41.4			3.4482	1.132
41.6			3.1838	1.1238
41.8			2.9524	1.102
42			2.9766	1.093
42.2			3.0124	1.0795
42.4			3.0582	1.0628
42.6			2.7627	1.057
42.8			2.7493	1.0632
43			2.4685	1.0531
43.2			2.457	1.0578
43.4			2.1608	1.0527
43.6			2.1505	1.0564
43.8			2.1556	1.055
44			2.1506	1.0574
44.2			1.5333	1.0599
44.4			1.5376	1.058
44.6			1.5333	1.0607
44.8			1.2325	1.0556
45			1.541	1.0554
45.2			1.5517	1.0481
45.4			1.2438	1.0466
45.5	26.678	0.642824			0	0.31	35.78	63.91	8.711	1.791	-0.232	0.674
45.6			1.2273	1.0606
45.8			1.2335	1.0553
46			0.9282	1.0521
46.2			1.2243	1.0635
46.4			0.9242	1.0566
46.6			0.9169	1.065
46.8			1.2287	1.0597
47			0.9253	1.0553
47.2			0.9261	1.0544
47.4			0.9238	1.057
47.6			0.9295	1.0508
47.8			1.2378	1.0522
48			0.9219	1.059
48.2			1.2174	1.069
48.4			0.9122	1.07
48.6			1.2036	1.0812
48.8			1.2076	1.0777
49			0.9058	1.0776
49.2			0.8987	1.086
49.4			0.8925	1.0928
49.6			1.1974	1.0855
49.8			0.8987	1.0847
50			1.1991	1.0837
50.2			0.8946	1.0895
50.4			1.1963	1.0855
50.5	41.6	0.816284			0	0.91	41.39	57.7	8.482	1.927	-0.184	0.648
50.6			1.2107	1.0715
50.8			1.1999	1.0827
51			0.9007	1.081
51.2			0.603	1.0748
51.4			0.9114	1.0675
51.6			0.9116	1.0671
51.8			1.2096	1.0722
52			0.9046	1.0754
52.2			0.9022	1.0776
52.4			0.9057	1.073
52.6			0.8984	1.0811
52.8			1.1942	1.0842
53			0.8964	1.0832
53.2			1.1901	1.0895
53.4			0.9018	1.0789
53.6			0.9076	1.0721
53.8			0.912	1.0653
54			0.9074	1.071
54.2			0.9089	1.0684
54.4			0.9111	1.0639
54.6			0.901	1.0754
54.8			0.9013	1.0756
55			0.9041	1.0722
55.2			0.8964	1.0811
55.4			0.8936	1.0843
55.5	36.1765	0.947367			0	1.48	51.81	46.71	7.846	2.184	0.023	0.652
55.6			1.491	1.0823
55.8			0.8931	1.083
56			0.8927	1.0856
56.2			0.8968	1.0799
56.4			0.5968	1.0823
56.6			0.5906	1.095
56.8			0.5974	1.082
57			0.8996	1.0784
57.2			0.6035	1.0734
57.4			0.6091	1.0633
57.6			0.6133	1.0556
57.8			0.6128	1.06
58			0.6151	1.0551
58.2			0.6077	1.0639
58.4			0.6126	1.0521
58.6			0.6086	1.0572
58.8			0.6074	1.0506
59			0.6075	1.0515
59.2			0.6074	1.0483
59.4			0.3015	1.0594
59.6			0.6133	1.0433
59.8			0.3022	1.0619
60			0.6108	1.0515
60.2			0.6088	1.0531
60.4			0.6108	1.0514
60.5	31.4197	1.15788			7.58	9.92	60.11	22.38	6.514	3.623	-0.15	5.147
60.6			0.3028	1.0604
60.8			0.6065	1.0579
61			0.6008	1.0675
61.2			0.3033	1.0672
61.4			0.6012	1.0545
61.6			0.5603	1.0205
61.8
62
62.2
62.4
62.6
62.8
63
63.2			0.5201	0.9678
63.4			0.5254	0.9793
63.6			0.526	0.9805
63.8			0.5287	0.9735
64			0.7855	0.9833
64.2			0.7881	0.9801
64.4			0.7851	0.9838
64.6			0.7783	0.9919
64.8			0.7866	0.9814
65			0.7782	0.9911
65.2			0.7644	1.0089
65.4			0.7603	1.0149
65.5	28.2742	0.740743			0	23.51	36.43	40.06	6.746	3.251	-0.103	0.671
65.6			1.0043	1.0244
65.8			1.0051	1.0237
66			1.0011	1.0271
66.2			1.0082	1.019
66.4			1.0114	1.0167
66.6			1.0097	1.0142
66.8
67
67.2
67.4
67.6
67.8
68
68.2
68.4
68.6
68.8
69
69.2
69.4
69.6			1.4232	1.0712
69.8			1.4224	1.0716
70			1.4264	1.0688
70.2			1.4455	1.0548
70.4			1.2157	1.0446
70.5	43.7881	0.959739			0	1.18	45.96	52.85	8.241	1.956	-0.04	0.629
70.6			1.2285	1.0338
70.8			1.244	1.0218
71			1.2424	1.0253
71.2			1.2412	1.0236
71.4			1.255	1.0113
71.6			1.2535	1.0125
71.8			1.2582	1.0081
72			1.2704	0.9986
72.2			1.285	0.9924
72.4			1.0432	0.9826
72.6			1.052	0.9827
72.8			1.3665	1.0008
73			1.15	1.0483
73.2			1.171	1.0587
73.4			1.1694	1.0599
73.6			1.169	1.0651
73.8			1.1719	1.0648
74			1.1701	1.0653
74.2			0.8803	1.0618
74.4			1.1724	1.063
74.6			1.162	1.0715
74.8			1.1717	1.0612
75			1.167	1.0651
75.2			1.1739	1.0587
75.4			1.1766	1.0564
75.5	39.2				0	1.7	49.74	48.56	7.967	2.14	0	0.645
75.6			0.8842	1.0569
75.8			0.89	1.0512
76			0.8873	1.0572
76.2			0.8891	1.0554
76.4			1.1874	1.0542
76.6			0.8983	1.0473
76.8			0.8914	1.0585
77			0.8854	1.067
77.2			1.1799	1.0691
77.4			0.8809	1.0755
77.6			0.886	1.0731
77.8			0.8843	1.0794
78			0.8884	1.0746
78.2			0.8969	1.0675
78.4			0.8957	1.071
78.6			0.8999	1.0669
78.8			0.9067	1.0588
79			1.2016	1.0656
79.2			0.9138	1.0517
79.4			0.91	1.0568
79.6			0.9149	1.0516
79.8			0.9171	1.0501
80			0.9134	1.057
80.2			0.9192	1.051
80.4			0.9089	1.0611
80.5	34.7326				0	1.07	47.68	51.25	8.203	2.036	-0.017	0.659
80.6			0.8998	1.07
80.8			0.8989	1.0718
81			0.902	1.0679
81.2			0.9064	1.063
81.4			0.902	1.0671
81.6			0.9031	1.0659
81.8			0.9001	1.0715
82			0.8999	1.0718
82.2			0.913	1.0571
82.4			1.2118	1.062
82.6			0.9272	1.0405
82.8			0.9268	1.0399
83			0.9151	1.055
83.2			0.9293	1.0383
83.4			0.9128	1.0577
83.6			0.9291	1.0389
83.8			1.2274	1.0479
84			0.9209	1.0481
84.2			0.9222	1.0468
84.4			1.2358	1.0423
84.6			1.2351	1.0422
84.8			1.2404	1.0377
85			1.2347	1.0425
85.2			1.2263	1.0494
85.4			1.2054	1.0679
85.5	47.4239	0.605841			0	0.88	43.05	56.07	8.384	1.969	-0.139	0.678
85.6			1.1909	1.0806
85.8			1.1991	1.0721
86			1.1787	1.0907
86.2			1.1902	1.0802
86.4			1.1777	1.093
86.6			1.4619	1.1006
86.8			1.4747	1.0906
87			1.4742	1.0915
87.2			1.4491	1.1103
87.4			1.4615	1.1018
87.6			1.4545	1.1065
87.8			1.4622	1.1002
88			1.749	1.1047
88.2			1.7514	1.103
88.4			1.7524	1.1024
88.6			1.7511	1.1034
88.8			1.7302	1.1162
89			1.7514	1.103
89.2			1.7461	1.1063
89.4			2.0109	1.121
89.6			1.9936	1.1299
89.8			2.0021	1.1254
90			1.9843	1.1358
90.2			2.2813	1.1291
90.4			1.987	1.134
90.5	39.25	1.17632			0	0.62	38.76	60.61	8.577	1.918	-0.244	0.664
90.6			2.2613	1.1387
90.8			1.9767	1.1398
91			2.2589	1.14
91.2			2.2678	1.1358
91.4			1.9614	1.1493
91.6			2.2604	1.14
91.8			2.2579	1.1413
92			2.2429	1.1489
92.2			2.2618	1.1393
92.4			2.2578	1.1416
92.6			2.2532	1.144
92.8			2.2458	1.1474
93			2.2591	1.1404
93.2			2.2671	1.1364
93.4			2.3137	1.1137
93.6			2.3169	1.1125
93.8			2.3288	1.1065
94			2.3592	1.0926
94.2			2.3542	1.0946
94.4			2.3626	1.0912
94.6			2.3479	1.0978
94.8			2.3589	1.0927
95			2.3275	1.1077
95.2			2.3397	1.1019
95.4			2.288	1.1266
95.5	43.1454				0	0.66	43.39	55.95	8.37	2.029	-0.152	0.66
95.6			2.5866	1.1213
95.8			2.5721	1.1276
96			2.5757	1.1261
96.2			2.3021	1.1202
96.4			2.5832	1.1233
96.6			2.5686	1.1295
96.8			2.575	1.1266
97			2.8733	1.1221
97.2			2.8603	1.1272
97.4			2.8741	1.1221
97.6			2.845	1.1336
97.8			2.8463	1.1331
98			3.1137	1.1393
98.2			3.1063	1.142
98.4			3.079	1.1522
98.6			3.078	1.1526
98.8			3.0903	1.148
99			3.3942	1.1402
99.2			3.0672	1.1569
99.4			3.1243	1.1358
99.6			3.1171	1.1381
99.8			3.4142	1.1338
100			3.3692	1.1489
100.2			3.3765	1.1465
100.4			3.6431	1.1514
100.5	41.8814	1.03915			0	0.45	43.19	56.37	8.394	1.936	-0.11	0.668
100.6			3.636	1.1536
100.8			3.3124	1.1687
101			3.6057	1.1636
101.2			3.6229	1.1581
101.4			3.6025	1.1644
101.6			3.6007	1.1652
101.8			3.8644	1.1692
102			3.6471	1.151
102.2			3.6059	1.1638
102.4			3.6228	1.1587
102.6			3.6216	1.1591
102.8			3.6014	1.1656
103			3.8801	1.1651
103.2			3.8824	1.1641
103.4			3.8844	1.164
103.6			3.6076	1.1636
103.8			3.6268	1.1577
104			3.886	1.1633
104.2			3.8678	1.1685
104.4			3.9334	1.149
104.6			3.9183	1.1537
104.8			4.1648	1.1635
105			3.8901	1.1626
105.2			3.9275	1.153
105.4			4.1972	1.1559
105.5	41.0054				0	1.02	45.36	53.62	8.271	1.953	-0.041	0.636
105.6			3.9025	1.1601
105.8			4.1975	1.1556
106			3.905	1.1593
106.2			4.2049	1.1538
106.4			4.1561	1.1671
106.6			3.9151	1.1563
106.8			4.159	1.1666
107			4.1325	1.1752
107.2			4.2015	1.1565
107.4			4.169	1.1655
107.6			4.1437	1.1729
107.8			4.1583	1.1685
108			4.216	1.1525
108.2			4.162	1.1677
108.4			4.1958	1.1583
108.6			4.1771	1.1632
108.8			4.4457	1.1661
109			4.1602	1.1682
109.2			4.1424	1.1732
109.4			4.1665	1.1664
109.6			4.4247	1.1716
109.8			4.1375	1.1746
110			4.4109	1.1753
110.2			4.1611	1.168
110.4			4.4381	1.1681
110.5	40.5				0	0.63	48.31	51.07	8.165	1.995	0.002	0.646
110.6			4.4261	1.1712
110.8			4.1451	1.1725
111			4.1184	1.1801
111.2			4.3986	1.1786
111.4			4.3972	1.1789
111.6			4.4238	1.1719
111.8			4.125	1.1782
112			4.409	1.1758
112.2			4.1513	1.1707
112.4			4.4219	1.1724
112.6			4.4201	1.1751
112.8			4.4364	1.1654
113			4.4065	1.1727
113.2			4.4153	1.1707
113.4			4.4185	1.169
113.6			4.3882	1.177
113.8			4.4233	1.1677
114			4.4323	1.1653
114.2			4.4452	1.162
114.4			4.721	1.1625
114.6			4.4266	1.1668
114.8			4.4233	1.1677
115			4.7126	1.1648
115.2			4.466	1.1568
115.4			4.4435	1.1627
115.5	41.5				0	2.98	47.79	49.24	8	2.207	-0.033	0.664
115.6			4.4347	1.1647
115.8			4.4716	1.1551
116			4.3924	1.1759
116.2			4.4171	1.1694
116.4			4.6891	1.1704
116.6			4.7007	1.1675
116.8			4.6866	1.171
117			4.7108	1.165
117.2			4.7182	1.1628
117.4			4.7368	1.1586
117.6			4.7265	1.1603
117.8			4.6848	1.1703
118			4.7085	1.1644
118.2			4.736	1.1577
118.4			4.6873	1.1697
118.6			4.7163	1.1628
118.8			4.7392	1.1571
119			4.7191	1.1624
119.2			4.6582	1.1778
119.4			4.7142	1.1638
119.6			4.7605	1.1531
119.8			4.7113	1.1654
120			4.7125	1.1654
120.2			4.7093	1.1667
120.4			4.7293	1.1621
120.5	37.9392	1.04809			0	0.96	49.82	49.22	8.056	2.057	0.022	0.645
120.6			4.7092	1.1673
120.8
121			4.6968	1.1707
121.2			4.7345	1.1617
121.4			4.7239	1.1643
121.6			4.7082	1.1676
121.8			5.0088	1.1621
122			4.7454	1.1599
122.2			4.7125	1.1697
122.4			4.7611	1.1572
122.6			4.7481	1.1595
122.8			4.7744	1.1525
123			4.7462	1.1594
123.2			4.7072	1.1693
123.4			4.729	1.1659
123.6			4.7727	1.1555
123.8			4.777	1.1561
124			4.7727	1.1583
124.2			4.7692	1.1572
124.4			4.7928	1.1506
124.6			4.7514	1.159
124.8			4.5115	1.1466
125			4.7522	1.1557
125.2			4.4357	1.1659
125.4			4.4302	1.167
125.5	41.9				0	0.24	44.06	55.69	8.383	1.945	-0.123	0.633
125.6			4.4066	1.1721
125.8			4.1547	1.1652
126			4.4015	1.1743
126.2			4.4137	1.1708
126.4			4.134	1.1708
126.6			4.418	1.1691
126.8			4.1211	1.1744
127			4.1505	1.1669
127.2			4.3768	1.1793
127.4			4.0786	1.1849
127.6			4.4118	1.1707
127.8			4.155	1.1643
128			4.3669	1.1819
128.2			4.1606	1.1624
128.4			4.1649	1.1615
128.6			4.4142	1.1687
128.8			4.1519	1.1652
129			4.167	1.1615
129.2			4.4347	1.1633
129.4			4.1623	1.1617
129.6			4.1834	1.1544
129.8			4.1921	1.1523
130			4.2011	1.1504
130.2			4.2402	1.1412
130.4			4.4822	1.151
130.5	39.0389				0	0.32	79.47	20.21	7.191	1.414	0.609	2.323
130.6			4.2177	1.1456
130.8			4.1784	1.1558
131			4.2339	1.1409
131.2			4.2098	1.1489
131.4			4.2242	1.1441
131.6			4.2763	1.1299
131.8			4.2038	1.1483
132			4.2517	1.1367
132.2			4.2572	1.1352
132.4			4.2968	1.1253
132.6			4.2421	1.1373
132.8			4.2668	1.134
133			4.2842	1.1292
133.2			3.9897	1.132
133.4			4.2779	1.1311
133.6			4.3181	1.1203
133.8			4.2688	1.133
134			4.2766	1.1309
134.2			4.2293	1.1435
134.4			4.303	1.124
134.6			4.2766	1.1309
134.8			4.2676	1.1336
135			4.2634	1.1347
135.2			4.2529	1.1369
135.4			4.2479	1.1383
135.5	40.2				0	0.76	48	51.25	8.086	2.168	-0.082	0.657
135.6			4.2456	1.1389
135.8			4.2345	1.1416
136			4.2426	1.1386
136.2			4.2171	1.1449
136.4			4.2622	1.1339
136.6			4.2409	1.1393
136.8			4.5062	1.1432
137			4.5615	1.1362
137.2			4.254	1.143
137.4			4.2717	1.138
137.6			4.2492	1.144
137.8			4.548	1.1351
138			4.5829	1.129
138.2			4.5498	1.1372
138.4			4.8094	1.1433
138.6			4.7985	1.1459
138.8			4.5262	1.1437
139			4.7796	1.1507
139.2			4.7833	1.1493
139.4			4.7595	1.1547
139.6			4.7574	1.1552
139.8			4.7253	1.1631
140			4.7204	1.1646
140.2			4.7118	1.1667
140.4			4.9424	1.1783
140.5	39.65	1.03605			0	1.23	51.24	47.53	7.868	2.252	-0.011	0.633
140.6			4.9553	1.1761
140.8			4.6491	1.1842
141			4.9401	1.18
141.2			4.9768	1.1713
141.4			4.8962	1.1905
141.6			4.9675	1.1732
141.8			4.9761	1.1712
142			4.9303	1.182
142.2			4.9321	1.1819
142.4			5.207	1.1814
142.6			5.2104	1.1806
142.8			5.1838	1.187
143			5.248	1.1722
143.2			5.2542	1.1708
143.4			5.2461	1.1723
143.6			5.1839	1.1864
143.8			5.2107	1.1803
144			5.2351	1.1751
144.2			5.2455	1.1724
144.4			4.9732	1.1715
144.6			4.9163	1.1851
144.8			4.9566	1.1755
145			4.9678	1.1728
145.2			5.0167	1.1614
145.4			4.9837	1.1688
145.5	38.5				0	1.36	45.01	53.64	8.29	2.02	-0.078	0.647
145.6			4.6974	1.1714
145.8			4.9963	1.1661
146			4.7638	1.1554
146.2			4.7682	1.154
146.4			4.7981	1.1468
146.6			4.8018	1.146
146.8			4.8564	1.1336
147			4.5554	1.1374
147.2			4.8258	1.1405
147.4			4.8347	1.1384
147.6			4.513	1.1476
147.8			4.532	1.1428
148			4.5208	1.1456
148.2			4.1901	1.1588
148.4			4.4786	1.1564
148.6			4.1991	1.1563
148.8			4.2045	1.1548
149			4.4536	1.1629
149.2			4.173	1.1635
149.4			4.1815	1.1611
149.6			4.1564	1.1681
149.8			4.1592	1.1676
150			4.1325	1.1752
150.2			4.1527	1.1697
150.4			4.1469	1.1714
150.5	38.5259	1.19471			0	0.96	45.21	53.83	8.165	2.162	-0.154	0.648
150.6			4.1114	1.1815
150.8			4.1167	1.18
151			4.3655	1.1872
151.2			4.0738	1.1927
151.4			4.1134	1.1812
151.6			4.4385	1.168
151.8			4.2094	1.1546
152			4.2357	1.1474
152.2			4.3284	1.1231
152.4			4.2958	1.1316
152.6			4.2909	1.1332
152.8			4.2202	1.1522
153			4.2099	1.1553
153.2			4.4301	1.171
153.4			4.1473	1.1733
153.6			4.4563	1.1647
153.8			4.4257	1.1728
154			4.1587	1.1704
154.2			4.4159	1.1757
154.4			4.4164	1.1741
154.6			4.4344	1.1679
154.8			4.1423	1.1724
155			4.4411	1.1661
155.2			4.1898	1.1577
155.4			4.144	1.1676
155.5	38.8				0	0.47	45.66	53.87	8.304	1.988	-0.085	0.649
155.6			4.1844	1.1648
155.8			4.1402	1.1767
156			4.1702	1.1697
156.2			4.1679	1.1641
156.4			4.1319	1.1745
156.6			3.876	1.1706
156.8			4.1431	1.1742
157			3.8804	1.169
157.2			3.893	1.1632
157.4			3.8552	1.1734
157.6			3.8782	1.1688
157.8			3.8838	1.1659
158			3.592	1.1712
158.2			3.8516	1.1768
158.4			3.5891	1.1704
158.6			3.8624	1.1721
158.8			3.8318	1.1809
159			3.8596	1.1732
159.2			3.5556	1.184
159.4			3.8544	1.1751
159.6			3.5882	1.1719
159.8			3.8673	1.1712
160			3.5729	1.1771
160.2			3.5917	1.1701
160.4			3.5718	1.1775
160.5	40	1.08999			0	0.65	51.35	48	8.019	2.001	0.063	0.641
160.6			3.8584	1.1722
160.8			3.5554	1.1824
161			3.5779	1.1761
161.2			3.8837	1.1665
161.4			3.5907	1.1707
161.6			3.5703	1.178
161.8			3.824	1.1839
162			3.5647	1.1787
162.2			3.8552	1.1734
162.4			3.8692	1.1689
162.6			3.5821	1.1733
162.8			3.5823	1.1735
163			3.593	1.1692
163.2			3.564	1.1792
163.4			3.8627	1.1712
163.6			3.609	1.1642
163.8			3.8727	1.1681
164			3.88	1.1657
164.2			3.8984	1.1593
164.4			3.6266	1.1566
164.6			3.6139	1.161
164.8			3.8704	1.1671
165			3.9298	1.1498
165.2			3.8967	1.1598
165.4			3.6036	1.1646
165.5	40.5209				0	0.97	47.24	51.79	8.209	1.981	-0.006	0.622
165.6			3.8934	1.1602
165.8			3.8523	1.1729
166			3.8649	1.1679
166.2			3.8657	1.1683
166.4			3.5567	1.1788
166.6			3.5659	1.1757
166.8			3.8392	1.1763
167			3.811	1.1853
167.2			3.8342	1.1779
167.4			3.8703	1.1669
167.6			3.8183	1.183
167.8			3.8165	1.1839
168			3.8494	1.1738
168.2			3.8512	1.1735
168.4			3.8291	1.1806
168.6			3.8341	1.1791
168.8			3.8642	1.1704
169			3.8444	1.1759
169.2			3.8186	1.1841
169.4			3.8184	1.1839
169.6			4.0577	1.1939
169.8			3.7872	1.1939
170			3.8059	1.1881
170.2			4.1024	1.1809
170.4			3.8018	1.1893
170.5	40.7753				0	0.96	51.36	47.68	7.977	2.091	0.023	0.687
170.6			3.8211	1.1834
170.8			4.1072	1.1795
171			3.8088	1.1872
171.2			3.8063	1.1879
171.4			3.8002	1.1899
171.6			3.7734	1.1983
171.8			4.1032	1.1807
172			3.8297	1.1807
172.2			3.7815	1.1957
172.4			3.8028	1.1893
172.6			3.7941	1.1918
172.8			3.799	1.1902
173			3.8462	1.1756
173.2			4.0642	1.192
173.4			3.5285	1.1902
173.6			3.8016	1.1897
173.8			3.8049	1.1887
174			3.8032	1.1892
174.2			5.7103	1.188
174.4			3.8278	1.1816
174.6			3.7634	1.2018
174.8			3.8229	1.1831
175			3.8134	1.186
175.2			3.5232	1.192
175.4			3.5342	1.1883
175.5	44.175				0	0.95	45.22	53.83	8.229	2.003	-0.081	0.637
175.6			3.7902	1.1933
175.8			3.8613	1.1713
176			3.8559	1.173
176.2			3.562	1.179
176.4			3.836	1.179
176.6			3.8299	1.1809
176.8			3.5624	1.1789
177			3.8373	1.1786
177.2			3.5984	1.1674
177.4			3.6011	1.1665
177.6			3.6092	1.1639
177.8			3.591	1.1698
178			3.3241	1.1665
178.2			3.3677	1.1514
178.4			3.6198	1.1605
178.6			3.6416	1.1535
178.8			3.3514	1.157
179			3.6311	1.1569
179.2			3.3287	1.1649
179.4			3.3194	1.1681
179.6			3.626	1.1585
179.8			3.3267	1.1659
180			3.3494	1.1594
180.2			3.3813	1.1485
180.4			3.3382	1.1633
180.5	43.7	1.12647			0	0.48	45.32	54.2	8.304	1.968	-0.064	0.642
180.6			3.0835	1.1544
180.8			3.3922	1.1447
181			3.4123	1.1377
181.2			3.3828	1.148
181.4			3.3801	1.1486
181.6			3.4127	1.1376
181.8			3.3903	1.1451
182			3.1249	1.1389
182.2			3.4242	1.1341
182.4			3.3838	1.1476
182.6			3.3933	1.1444
182.8			3.1102	1.1445
183			3.1291	1.1376
183.2			3.0985	1.1488
183.4			3.3864	1.1467
183.6			3.3769	1.1499
183.8			3.3689	1.1527
184			3.3526	1.1583
184.2			3.3415	1.1621
184.4			3.6387	1.1562
184.6			3.3483	1.1598
184.8			3.6195	1.1623
185			3.6121	1.1647
185.2			3.6058	1.1664
185.4			3.5733	1.177
185.5	40.3	0.951378			0	3.23	48.68	48.09	7.959	2.159	-0.015	0.708
185.6			3.8586	1.1739
185.8			3.8416	1.179
186			3.8567	1.1747
186.2			3.8511	1.1761
186.4			3.8428	1.1787
186.6			3.8437	1.1784
186.8			4.1328	1.1742
187			4.116	1.179
187.2			3.8688	1.1705
187.4			4.1496	1.1692
187.6			3.8846	1.1657
187.8			3.8871	1.1649
188			3.9111	1.1578
188.2			4.1835	1.1595
188.4			4.164	1.1646
188.6			4.1327	1.1734
188.8			3.882	1.1656
189			4.1658	1.1641
189.2			3.9148	1.1559
189.4			3.8925	1.1625
189.6			3.8946	1.1619
189.8			3.911	1.157
190			3.9055	1.1586
190.2			3.9107	1.1574
190.4			3.9219	1.1538
190.5	40.3803				0	0.6	49.69	49.71	8.054	2.093	-0.014	0.677
190.6			3.907	1.1579
190.8			3.8829	1.1654
191			3.9273	1.1519
191.2			3.6372	1.1547
191.4			3.6021	1.1659
191.6			3.8738	1.1675
191.8			3.6166	1.1615
192			3.5926	1.1693
192.2			3.6015	1.1664
192.4			3.6099	1.1634
192.6			3.6009	1.1663
192.8			3.6138	1.1621
193			3.6286	1.1574
193.2			3.6385	1.1545
193.4			3.9285	1.1515
193.6			3.6264	1.1584
193.8			3.6381	1.1546
194			3.6444	1.1527
194.2			3.5756	1.1748
194.4			3.8469	1.176
194.6			3.5317	1.1894
194.8			3.7729	1.199
195			3.5083	1.1974
195.2			3.8333	1.1801
195.4			3.7964	1.1916
195.5	38.4				0	1.13	47.77	51.1	8.142	2.016	-0.017	0.664
195.6			3.7575	1.2039
195.8			3.8028	1.1893
196			3.7604	1.203
196.2			3.7675	1.2005
196.4			3.779	1.1971
196.6			4.0348	1.201
196.8			3.82	1.184
197			4.0513	1.1961
197.2			3.9978	1.2121
197.4			4.3066	1.2002
197.6			4.2883	1.2056
197.8			4.3012	1.202
198			4.2709	1.2106
198.2			4.2709	1.2106
198.4			4.2863	1.2059
198.6			4.5119	1.2172
198.8			4.2753	1.209
199			4.2744	1.2093
199.2			4.5542	1.2059
199.4			4.5263	1.2131
199.6			4.5751	1.2001
199.8			4.5245	1.2138
200			4.8546	1.1975
200.2			4.555	1.2054
200.4			4.568	1.2017
200.5	35.8	1.16144			0	0.42	46.43	53.15	8.249	1.987	-0.048	0.652
200.6			4.8401	1.2005
200.8			4.823	1.2048
201			4.8521	1.1976
201.2			4.8568	1.1964
201.4			4.8238	1.2043
201.6			4.8399	1.2003
201.8			4.8311	1.2025
202			4.8256	1.2041
202.2			4.8423	1.1994
202.4			5.1238	1.1971
202.6			4.8598	1.1963
202.8			4.834	1.2029
203			5.1257	1.1969
203.2			5.0797	1.2078
203.4			5.0674	1.2095
203.6			5.0987	1.2024
203.8			5.1405	1.1926
204			4.8026	1.2088
204.2			5.0924	1.2042
204.4			5.0973	1.203
204.6			5.1381	1.1943
204.8			5.0666	1.21
205			5.1101	1.1988
205.2			5.1561	1.1884
205.4			4.8324	1.2019
205.5	35.6				0	0.41	50.29	49.3	8.025	2.081	-0.008	0.679
205.6			5.0891	1.2035
205.8			5.126	1.1951
206			5.0957	1.2013
206.2			5.1178	1.197
206.4			5.1298	1.1948
206.6			5.1084	1.1998
206.8			5.1005	1.2014
207			5.4035	1.1943
207.2			5.0939	1.2029
207.4			5.4075	1.1919
207.6			5.3957	1.1943
207.8			5.1141	1.2002
208			5.3857	1.1991
208.2			5.3637	1.204
208.4			5.3813	1.1989
208.6			5.4122	1.1909
208.8			5.3554	1.2027
209			5.3801	1.1977
209.2			5.3724	1.2006
209.4			5.6407	1.2004
209.6			5.6617	1.1913
209.8			5.667	1.1879
210			5.9162	1.1917
210.2			5.6201	1.1946
210.4			5.9009	1.1925
210.5	35				0	0.71	50.7	48.58	7.988	2.047	0.028	0.631
210.6			5.8791	1.1966
210.8			5.882	1.1957
211			6.1079	1.2016
211.2			6.1663	1.1893
211.4			6.0691	1.2089
211.6			5.8153	1.2063
211.8			6.0653	1.2062
212			6.3904	1.1932
212.2			6.0527	1.2069
212.4			6.2786	1.2132
212.6			6.2902	1.2119
212.8			6.3562	1.1981
213			6.5775	1.2064
213.2			6.6028	1.2009
213.4			6.2602	1.2165
213.6			6.5785	1.205
213.8			6.5524	1.2142
214			6.6415	1.2023
214.2			6.6083	1.199
214.4			6.8519	1.2003
214.6			6.8511	1.1996
214.8			6.8341	1.2017
215			6.8167	1.2027
215.2			5.9266	1.1006
215.4
215.5	38.317	0.951727			0	1.21	52.23	46.56	7.913	2.103	0.052	0.657
215.6			6.3374	1.1038
215.8			6.2089	1.113
216			6.2557	1.1046
216.2			6.2505	1.1029
216.4			6.2806	1.1012
216.6			6.2562	1.1033
216.8			6.2163	1.1107
217			6.2649	1.1018
217.2			6.0623	1.0967
217.4			6.2174	1.1102
217.6			6.4222	1.1146
217.8			6.1175	1.1281
218			6.0695	1.1365
218.2			6.0717	1.1364
218.4			6.2797	1.1394
218.6			6.3298	1.1316
218.8			6.2829	1.1416
219			6.3381	1.1284
219.2			6.319	1.1326
219.4			6.459	1.1066
219.6			6.7096	1.0667
219.8
220
220.2
220.4
220.5	37.662	1.40287			0	1.03	52	46.97	7.964	2.041	0.081	0.622
220.6
220.8
221
221.2
221.4
221.6
221.8
222
222.2			7.6577	1.1092
222.4			7.2075	1.1744
222.6			7.3404	1.1762
222.8			7.3327	1.1798
223			7.3339	1.1801
223.2			7.3456	1.1782
223.4			7.4516	1.1614
223.6			7.4365	1.1638
223.8			7.6095	1.1708
224			7.5151	1.1509
224.2			7.5471	1.1457
224.4			7.6181	1.1356
224.6			7.6024	1.1377
224.8			7.4425	1.1282
225			7.6295	1.1349
225.2			7.4546	1.1285
225.4			7.4761	1.1263
225.5	37.686				0	0.47	49.06	50.47	8.102	2.027	-0.002	0.65
225.6			7.2817	1.1215
225.8			7.2234	1.1316
226			6.9898	1.1253
226.2			7.0489	1.1185
226.4			7.0772	1.1252
226.6			7.1136	1.1368
226.8			7.4107	1.1764
227			7.9739	1.2093
227.2			7.984	1.2121
227.4			7.6614	1.2171
227.6			7.7109	1.2154
227.8			8.0555	1.206
228			7.7713	1.2089
228.2			7.7669	1.2101
228.4			7.7643	1.2059
228.6			7.7475	1.2053
228.8			7.8277	1.2027
229			7.8726	1.1962
229.2			7.7668	1.216
229.4			7.7745	1.218
229.6			7.8423	1.2074
229.8			7.8723	1.204
230			8.0701	1.2134
230.2			7.8384	1.2098
230.4			7.8562	1.2079
230.5	35.9758				0	0.88	53.7	45.42	7.839	2.153	0.031	0.695
230.6			8.1268	1.2125
230.8			8.1697	1.2084
231			8.0602	1.2278
231.2			7.9495	1.2077
231.4			8.1348	1.221
231.6			8.1572	1.2188
231.8			8.193	1.2155
232			8.4198	1.2221
232.2			8.4544	1.2195
232.4			8.3422	1.2353
232.6			8.3495	1.2336
232.8			8.3526	1.2299
233			8.6956	1.2186
233.2			8.6091	1.232
233.4			8.7046	1.2185
233.6			8.6222	1.231
233.8			8.6882	1.2226
234			8.9048	1.2299
234.2			9.1734	1.2296
234.4			8.8573	1.238
234.6			9.1731	1.2323
234.8			9.4511	1.2329
235			9.1631	1.2379
235.2			9.3862	1.2427
235.4			9.3935	1.2426
235.5	35.6857				0	0.57	49.21	50.22	8.088	2.01	0.008	0.648
235.6			9.6938	1.2376
235.8			9.4475	1.2337
236			9.4695	1.2299
236.2			9.7497	1.2281
236.4			9.6712	1.2399
236.6			9.6449	1.2393
236.8			9.8061	1.2494
237			9.9505	1.2346
237.2			9.916	1.2386
237.4			9.9143	1.2427
237.6			10.1672	1.2434
237.8			10.2888	1.2266
238			10.0118	1.2309
238.2			10.2131	1.2357
238.4			9.9057	1.2408
238.6			10.1883	1.2375
238.8			10.2485	1.2303
239			10.2203	1.2346
239.2			10.5237	1.2288
239.4			10.1618	1.2405
239.6			10.2167	1.2341
239.8			10.0235	1.2265
240			10.289	1.226
240.2			10.2604	1.2279
240.4			10.2467	1.2293
240.5	36.3956	1.61971			0	0.11	52.21	47.67	8.017	2.05	0.046	0.676
240.6			10.2194	1.2341
240.8			10.335	1.2203
241			10.3583	1.2175
241.2			10.3836	1.2151
241.4			10.0875	1.219
241.6			10.0386	1.2262
241.8			10.0971	1.2185
242			10.1025	1.2178
242.2			10.3581	1.2196
242.4			10.089	1.2191
242.6			10.0485	1.2244
242.8			10.284	1.2269
243			10.1261	1.2141
243.2			10.3257	1.2225
243.4			10.2858	1.2279
243.6			10.2801	1.2292
243.8			10.5012	1.2314
244			10.1691	1.2387
244.2			10.2288	1.2326
244.4			10.4844	1.2349
244.6			10.4974	1.2331
244.8			10.5179	1.2316
245			10.4705	1.2363
245.2			10.7783	1.231
245.4			10.7765	1.2315
245.5	31.5678				0	1.64	50.73	47.63	7.934	2.139	-0.001	0.702
245.6			10.8711	1.2205
245.8			11.0827	1.2264
246			11.0552	1.23
246.2			11.3405	1.227
246.4			11.297	1.2311
246.6			11.5478	1.2312
246.8			11.621	1.2235
247			11.7641	1.2364
247.2			12.1082	1.2279
247.4			12.3555	1.2295
247.6			12.2355	1.2422
247.8			12.6241	1.2298
248			12.883	1.2302
248.2			12.885	1.2303
248.4			12.8334	1.235
248.6			13.2094	1.2243
248.8			13.4462	1.2268
249			13.9501	1.2277
249.2			14.3115	1.2201
249.4			14.4311	1.2327
249.6			14.8066	1.223
249.8			14.9344	1.2342
250			15.1408	1.2378
250.2			15.6075	1.2221
250.4			16.0755	1.2265
250.5	32.4324	0.702153			3.71	5.19	44.29	46.81	7.797	2.927	-0.232	1.266
250.6			16.3425	1.2262
250.8			16.4743	1.2357
251			16.7763	1.2324
251.2			17.5094	1.2177
251.4			17.8142	1.2335
251.6			18.2696	1.2207
251.8			18.6392	1.2321
252			19.172	1.2307
252.2			19.5621	1.2227
252.4			20.0737	1.2398
252.6			20.8146	1.2267
252.8			21.4654	1.2196
253			22.2256	1.2219
253.2			23.0105	1.2226
253.4			23.8397	1.2208
253.6			24.6487	1.2204
253.8			25.3029	1.2266
254			25.9978	1.219
254.2			26.8987	1.2259
254.4			28.0136	1.2233
254.6			28.9573	1.2393
254.8			30.3433	1.2253
255			31.1114	1.247
255.2			32.9888	1.2345
255.4			34.1894	1.2387
255.5					0.32	26.85	26.48	46.36	6.272	4.081	-0.425	0.6
255.6			35.5417	1.2462
255.8			36.7246	1.25
256			38.2294	1.2597
256.2			39.8711	1.2565
256.4			41.5382	1.2605
256.6			42.5343	1.2842
256.8			44.3529	1.2899
257			45.2173	1.3224
257.2			47.1093	1.3245
257.4			47.978	1.3608
257.6			50.0812	1.3553
257.8			52.8681	1.3453
258			54.7668	1.3518
258.2			56.5348	1.3553
258.4			59.4201	1.3544
258.6			61.5223	1.3712
258.8			63.9802	1.3791
259			67.7159	1.3648
259.2			70.682	1.3715
259.4			73.3735	1.3828
259.6			77.7834	1.3709
259.8			80.4195	1.3903
260			83.5526	1.4039
260.2			87.9025	1.4006
260.4			92.3257	1.4
260.5					9.63	43.06	17.63	29.68	3.965	4.486	0.499	0.581
260.6			97.3832	1.394
260.8			101.49	1.4076
261			106.99	1.4078
261.2			111.654	1.421
261.4			117.545	1.425
261.6			123.103	1.4316
261.8			128.514	1.4418
262			134.425	1.4502
262.2			140.982	1.4561
262.4			147.451	1.4646
262.6			153.52	1.4741
262.8			160.532	1.4822
263			165.844	1.5088
263.2			172.422	1.5244
263.4			176.491	1.5625
263.6			183.453	1.5755
263.8			189.297	1.5951
264			193.921	1.6238
264.2			199.509	1.6431
264.4			200.101	1.7029
264.6			199.654	1.7699
264.8			200.002	1.8314
265			197.231	1.9178
265.2			195.934	1.9932
265.4			195.222	2.0568
265.5					9.8	73.01	5.26	11.92	2.068	3.46	0.623	2.776
265.6			194.987	2.1107
265.8			195.5	2.152
266			194.479	2.2055
266.2			198.859	2.1921
266.4			202.203	2.1872
266.6			208.075	2.1508
266.8			215.562	2.095
267			218.343	2.0776
267.2			221.066	2.0617
267.4			222.937	2.0463
267.6			223.899	2.0375
267.8			222.615	2.0445
268			222.013	2.0433
268.2
268.4			214.258	2.0832
268.6			211.257	2.0859
268.8			206.465	2.1036
269			201.661	2.1169
269.2			193.935	2.1597
269.4			190.086	2.156
269.6			185.568	2.1547
269.8			180.739	2.1552
270			175.446	2.1565
270.2			171.489	2.1348
270.4			167.689	2.1102
270.5	12.5314	0.0243112			0	0.4	20.47	79.13	9.39	1.479	-0.558	0.85
270.6			166.452	2.0484
270.8			165.077	1.9854
271			163.156	1.9224
271.2			162.334	1.8443
271.4			164.109	1.7379
271.6			165.197	1.6426
271.8			162.552	1.5864
272			160.872	1.5192
272.2			157.556	1.4687
272.4			151.148	1.4495
272.6			144.589	1.4269
272.8			136.253	1.4237
273			127.733	1.4252
273.2			119.332	1.4298
273.4			112.239	1.4246
273.6			105.19	1.4226
273.8			97.1756	1.4446
274			90.042	1.4613
274.2			83.4434	1.4807
274.4			77.646	1.4955
274.6			72.5646	1.5029
274.8			68.2537	1.5033
275			63.4423	1.5208
275.2			59.5039	1.5177
275.4			55.8895	1.5228
275.5					0	6.89	23.76	69.35	8.92	2.268	-0.574	1.148
275.6			53.0552	1.5184
275.8			50.0798	1.5185
276			47.246	1.5202
276.2			44.7434	1.5181
276.4			42.4455	1.5237
276.6			40.3398	1.5238
276.8			38.4286	1.5147
277			36.7868	1.5207
277.2			35.2658	1.5133
277.4			33.8946	1.507
277.6			32.0263	1.5239
277.8			31.39	1.5033
278			29.9636	1.5209
278.2			28.9468	1.5074
278.4			28.3048	1.5077
278.6			27.2021	1.5213
278.8			26.4014	1.5307
279			25.5798	1.5296
279.2			24.8728	1.5341
279.4			24.5031	1.5305
279.6			23.7962	1.5348
279.8			23.4942	1.527
280			23.1183	1.5239
280.2			22.582	1.5307
280.4			22.3637	1.5312
280.5					0	6.71	25.3	67.99	8.833	2.261	-0.502	1.132
280.6			22.0331	1.5395
280.8			21.6734	1.5349
281			21.6575	1.5353
281.2			21.425	1.5373
281.4			21.0244	1.5354
281.6			20.788	1.5525
281.8			20.6096	1.5496
282			20.9182	1.5425
282.2			20.7323	1.5411
282.4			20.5078	1.5415
282.6			20.6293	1.5488
282.8			20.6263	1.5338
283			20.7251	1.5424
283.2			20.7624	1.5393
283.4			20.6436	1.5481
283.6			20.4323	1.5634
283.8			20.6865	1.5461
284			20.8001	1.552
284.2			20.9304	1.5566
284.4			21.0004	1.5522
284.6			20.9143	1.5725
284.8			21.0516	1.5615
285			20.9406	1.6005
285.2			20.6074	1.6104
285.4			20.9396	1.616
285.5					0	3.33	26.82	69.85	8.926	1.827	-0.425	0.826
285.6			21.0306	1.6243
285.8			20.9126	1.6331
286			21.0545	1.6229
286.2			21.4188	1.6103
286.4			21.1664	1.6291
286.6			21.0986	1.6352
286.8			21.289	1.6205
287			21.4422	1.6256
287.2			21.3555	1.6171
287.4			21.4572	1.6248
287.6			21.6454	1.6252
287.8			22.0197	1.6115
288			21.8273	1.6265
288.2			22.0393	1.6112
288.4			22.1254	1.6184
288.6			22.3516	1.6164
288.8			22.2661	1.6226
289			22.2034	1.6264
289.2			22.41	1.6262
289.4			22.5527	1.6159
289.6			22.6846	1.6069
289.8			22.7946	1.6129
290			22.9344	1.6031
290.2			23.0791	1.6066
290.4			22.7514	1.629
290.5	9.48633				0	5.62	22.88	71.51	9.031	2.11	-0.591	1.097
290.6			22.7693	1.6135
290.8			22.8738	1.6202
291			23.1327	1.6168
291.2			23.0721	1.6211
291.4			23.2782	1.6194
291.6			23.5131	1.602
291.8			23.4881	1.6179
292			23.4044	1.624
292.2			23.6684	1.6199
292.4			23.6047	1.6247
292.6			23.8005	1.6249
292.8			23.725	1.63
293			23.8327	1.6231
293.2			23.763	1.627
293.4			24.0905	1.6175
293.6			24.1792	1.6112
293.8			24.5967	1.5973
294			24.3684	1.599
294.2			24.4782	1.5791
294.4			24.5337	1.5883
294.6			24.4069	1.583
294.8			24.3032	1.5772
295			24.3234	1.5755
295.2			24.327	1.5757
295.4			23.8552	1.593
295.5					0	7.17	22.87	69.96	8.903	2.365	-0.568	1.256
295.6			23.7191	1.5881
295.8			23.6227	1.5942
296			23.3315	1.6003
296.2			23.1632	1.5981
296.4			23.0311	1.6068
296.6			22.995	1.595
296.8			22.7393	1.6125
297			22.8698	1.6037
297.2			22.6999	1.6019
297.4			22.4637	1.6041
297.6			22.4515	1.6049
297.8			22.3282	1.6134
298			22.0144	1.6214
298.2			22.0787	1.6163
298.4			22.1179	1.6126
298.6			21.9498	1.6103
298.8			21.7133	1.6279
299			21.7029	1.6314
299.2			21.5265	1.6287
299.4			21.4582	1.6338
299.6			21.3678	1.6392
299.8			21.3716	1.6385
300			21.1668	1.6547
300.2			21.1645	1.6549
300.4			21.1477	1.6406
300.5					0	1.11	22.58	76.31	9.327	1.691	-0.651	0.932
300.6			21.2188	1.6347
300.8			21.0183	1.6343
301			21.1501	1.6241
301.2			21.2647	1.6157
301.4			21.2554	1.6164
301.6			20.8279	1.6334
301.8			20.8965	1.628
302			20.9521	1.6229
302.2			20.8213	1.6181
302.4			20.5605	1.6386
302.6			20.4759	1.6293
302.8			20.3057	1.6272
303			20.2723	1.6299
303.2			20.292	1.6125
303.4			20.2123	1.6188
303.6			20.036	1.6171
303.8			20.0536	1.6157
304			19.9464	1.6082
304.2			19.6966	1.612
304.4			19.5924	1.6046
304.6			19.8116	1.5868
304.8			19.5796	1.5892
305			19.2575	1.5825
305.2			19.1796	1.5722
305.4			19.2089	1.5698
305.5					0	0.16	18.28	81.56	9.528	1.435	-0.623	0.919
305.6			19.1205	1.5603
305.8			18.61	1.5686
306			18.687	1.5621
306.2			18.5057	1.5601
306.4			18.1594	1.5722
306.6			18.1102	1.5588
306.8			17.9141	1.5579
307			17.7178	1.5571
307.2			17.5632	1.5525
307.4			17.4037	1.5667
307.6			17.2432	1.5441
307.8			16.9986	1.5667
308			16.7968	1.5661
308.2			16.5267	1.573
308.4			16.47	1.5788
308.6			16.2485	1.5813
308.8			16.1955	1.5865
309			15.8648	1.6005
309.2			15.9484	1.5933
309.4			15.7627	1.5951
309.6			15.6924	1.6023
309.8			15.7812	1.594
310			15.4108	1.611
310.2			15.1956	1.6146
310.4			15.1278	1.623
310.5	13.0584	0.0181109			0	0.07	15.4	84.53	9.636	1.295	-0.596	0.908
310.6			15.2926	1.6035
310.8			15.1953	1.6103
311			14.812	1.6108
311.2			14.9094	1.6003
311.4			14.8261	1.607
311.6			14.9169	1.5991
311.8			14.9026	1.5999
312			14.6019	1.6127
312.2			14.6502	1.6066
312.4			14.6836	1.6018
312.6			14.6124	1.608
312.8			14.6305	1.6033
313			14.3129	1.6168
313.2			14.3149	1.5945
313.4			14.5353	1.5913
313.6			14.2794	1.5977
313.8			14.058	1.6229
314			13.9559	1.6117
314.2			13.8431	1.6268
314.4			14.0734	1.5991
314.6			14.0268	1.604
314.8			13.7028	1.6173
315			13.6981	1.6167
315.2			13.6339	1.6003
315.4			13.6146	1.6026
315.5					0	0.02	6.18	93.8	9.905	1.147	-0.588	1.366
315.6			13.4138	1.6023
315.8			13.5104	1.5916
316			13.3678	1.5842
316.2			13.3984	1.5806
316.4			13.4911	1.5701
316.6			13.215	1.5778
316.8			13.1195	1.5897
317			12.965	1.5835
317.2			12.6428	1.5981
317.4			12.6268	1.6005
317.6			12.6006	1.6039
317.8			12.3228	1.6144
318			12.1745	1.6077
318.2			12.2291	1.6005
318.4			12.3447	1.5848
318.6			12.2379	1.599
318.8			12.0475	1.5984
319			12.0681	1.5953
319.2			12.0699	1.5954
319.4			11.8708	1.5948
319.6			12.0957	1.5916
319.8			11.8838	1.593
320			11.8799	1.5935
320.2			11.6658	1.5953
320.4			11.6734	1.5942
					0	0.05	15.88	84.07	9.627	1.31	-0.603	0.912
320.6			11.6264	1.6007
320.8			11.6556	1.5967
321			11.5884	1.6059
321.2			11.5952	1.6054
321.4			11.5328	1.5862
321.6			11.509	1.5895
321.8			11.519	1.5881
322			11.4727	1.5946
322.2			11.5454	1.5845
322.4			11.3503	1.5835
322.6			11.3466	1.584
322.8			11.4664	1.5954
323			11.4264	1.601
323.2			11.2296	1.6005
323.4			11.2542	1.597
323.6			11.2431	1.5986
323.8			11.2972	1.5909
324			11.2088	1.6035
324.2			11.2948	1.5913
324.4			11.3268	1.5868
324.6			11.3503	1.5835
324.8			11.5693	1.5812
325			11.2358	1.5996
325.2			11.1892	1.6063
325.4			11.2382	1.5993
325.5					0	0.11	14.89	85	9.647	1.251	-0.58	0.876
325.6			11.1954	1.6054
325.8			11.1892	1.6063
326			11.3125	1.5891
326.2			11.4469	1.5985
326.4			11.4544	1.5975
326.6			11.5321	1.5867
326.8			11.3223	1.5878
327			11.5723	1.5812
327.2			11.5812	1.58
327.4			11.5912	1.5786
327.6			11.6261	1.5735
327.8			11.8198	1.5749
328			11.3392	1.585
328.2			11.6527	1.5699
328.4			11.5454	1.5845
328.6			11.8172	1.5752
328.8			11.7723	1.5812
329			11.8031	1.5771
329.2			11.7475	1.5842
329.4			11.611	1.5756
329.6			11.5073	1.5894
329.8			11.5777	1.5797
330			11.4985	1.5906
330.2			11.6446	1.5706
330.4			11.9454	1.5576
330.5	14.0979				0	0.02	15.72	84.26	9.636	1.315	-0.608	0.925
330.6			11.686	1.5647
330.8			11.8188	1.5742
331			11.7082	1.5887
331.2			11.806	1.576
331.4			11.8897	1.5649
331.6			11.817	1.5741
331.8			11.817	1.5741
332			11.8155	1.5751
332.2			11.8812	1.5664
332.4			11.9122	1.5623
332.6			11.7962	1.5776
332.8			11.7475	1.5842
333			11.8077	1.5761
333.2			11.7577	1.5828
333.4			11.7334	1.5861
333.6			11.8734	1.5944
333.8			12.0598	1.5698
334			12.0689	1.5686
334.2			11.8972	1.5916
334.4			11.7838	1.5797
334.6			11.8791	1.594
334.8			11.9024	1.5909
335			11.9232	1.5881
335.2			11.9479	1.5849
335.4			11.7211	1.5881
335.5					0	0.08	17.5	82.42	9.553	1.359	-0.594	0.862
335.6			11.9453	1.5852
335.8			12.0786	1.5677
336			12.0327	1.5737
336.2			11.9727	1.5816
336.4			12.1102	1.5636
336.6			12.0079	1.5769
336.8			11.9988	1.5781
337			11.9688	1.5821
337.2			12.0642	1.5696
337.4			11.9779	1.5809
337.6
337.8			11.7428	1.5852
338			11.8908	1.5925
338.2			11.8791	1.594
338.4			11.8921	1.5923
338.6			11.8674	1.5956
338.8			11.8119	1.6031
339			11.5825	1.6071
339.2			11.5724	1.6085
339.4			11.7874	1.6064
339.6			11.7817	1.6068
339.8			11.7547	1.6105
340			11.5416	1.6124
340.2			11.6175	1.6019
340.4			11.7142	1.5887
340.5					0	0.28	16.08	83.64	9.601	1.308	-0.589	0.866
340.6			11.6913	1.5918
340.8			11.9487	1.5844
341			11.7385	1.5854
341.2			11.3523	1.5828
341.4			11.8515	1.5703
341.6			11.8296	1.5732
341.8			11.9018	1.5636
342			11.8755	1.5667
342.2			11.6391	1.571
342.4			11.615	1.5742
342.6			11.7836	1.5786
342.8			11.7913	1.5775
343			11.7478	1.5834
343.2			11.6078	1.5745
343.4			11.4845	1.5914
343.6			11.551	1.5822
343.8			11.7767	1.5791
344			11.5392	1.5834
344.2			11.5402	1.5841
344.4			11.5096	1.5879
344.6			11.4745	1.5928
344.8			11.4853	1.5909
345			11.5078	1.5878
345.2			11.464	1.5938
345.4			11.4928	1.5898
345.5					0	0.05	17.57	82.38	9.55	1.374	-0.598	0.883
345.6			11.4991	1.589
345.8			11.4308	1.5988
346	13.8306	0.0200442	11.5091	1.5876
346.2			11.4675	1.5941
346.4			11.5196	1.5865
346.6			11.6057	1.5751
346.8			11.5246	1.5858
347			11.5913	1.5767
347.2			11.6495	1.5688
347.4			11.5536	1.5819
347.6			11.5191	1.5862
347.8			11.6136	1.5733
348			11.5598	1.581
348.2			11.6188	1.5737
348.4			11.6234	1.5727
348.6			11.5553	1.582
348.8			11.5536	1.5819
349			11.5334	1.5846
349.2			11.5795	1.5779
349.4			11.5003	1.5888
349.6			11.454	1.5952
349.8			11.244	1.5961
350			11.4311	1.598
350.2			11.5006	1.588
350.4			11.3535	1.6086
350.5					0	0.12	19.47	80.41	9.494	1.413	-0.601	0.831
350.6			11.3334	1.5831
350.8			11.4656	1.5928
351			11.4518	1.5947
351.2			11.3688	1.6068
351.4			11.5162	1.5862
351.6			11.4936	1.5893
351.8			11.4673	1.593
352			11.4781	1.5911
352.2			11.3334	1.5831
352.4			11.5074	1.5874
352.6			11.461	1.5939
352.8			11.3648	1.5792
353			11.569	1.579
353.2			11.5627	1.5798
353.4			11.6409	1.5692
353.6			11.6434	1.5689
353.8			11.6083	1.5729
354			11.5494	1.5801
354.2			11.4047	1.6006
354.4			11.4448	1.5961
354.6			11.4748	1.5919
354.8
355
355.2
355.4
355.5					0	0.02	16.31	83.67	9.605	1.326	-0.598	0.904
355.6
355.8
356
356.2
356.4
356.6
356.8
357
357.2
357.4
357.6
357.8
358
358.2
358.4
358.6
358.8
359
359.2
359.4
359.6
359.8
360
360.2
360.4
360.6
360.8
361
361.5					0	0.12	15.15	84.74	9.643	1.28	-0.592	0.907

## Sheet: GC78_geochem_grainsize
GC78
Depth (cmbsf)	Wt% BSi	ADA (v/dgs x 10^7)	MS (SI x 10^-5)	Gamma density (g/cm3)	Gravel (%)	Sand (%)	Silt (%)	Clay (%)	Mean grainsize (phi)	Sorting	Skewness	Kurtosis
0			4.8724	1.1528
0.5	37.0165	1.06531
1			5.3774	1.17
1.5					0	1.45	54.8	43.75	7.67	2.291	0.077	0.614
2			5.938	1.1694
3			6.2341	1.1657
4			6.1618	1.1805
5			6.1887	1.1769
5.5	37				0	0.72	50.8	48.47	7.908	2.274	-0.018	0.597
6			6.2064	1.1741
7			6.2077	1.1738
8			6.1358	1.1882
9			6.22	1.1727
10			5.9944	1.1624
10.5	36.4	1.84305			0	0.68	55.95	43.36	7.717	2.242	0.065	0.63
11			5.7516	1.1546
12			5.664	1.1725
13			5.4165	1.165
14			5.4047	1.1678
15			5.1378	1.1647
15.5	39.05	1.20453			0	0.67	51.28	48.05	7.889	2.245	-0.021	0.615
16			5.2136	1.1492
17			5.1987	1.1525
18			5.213	1.1493
19			5.2297	1.1451
20			5.1157	1.1712
20.5	37.9	1.55625
21			5.3944	1.1727
21.5					0	2.16	56.22	41.62	7.647	2.275	0.096	0.632
22			5.7284	1.163
23			5.9496	1.1757
24			5.6481	1.1792
25			5.6675	1.1755
25.5	36.2783	1.21344			0	1.27	52.17	46.56	7.898	2.196	0.023	0.631
26			5.3455	1.184
27			5.3235	1.1889
28			5.1324	1.1685
29			4.9448	1.1455
30			4.6148	1.1555
30.5	38.3				0	0.62	53.11	46.26	7.83	2.238	0.008	0.652
31			4.5795	1.1647
32			4.3081	1.161
33			4.3451	1.1516
34			4.3265	1.1569
35			4.3064	1.1629
35.5	36.3807	1.72693			0	0.91	53.5	45.58	7.829	2.212	0.03	0.636
36			4.2967	1.1666
37			4.2818	1.1695
38			4.0295	1.1599
39			3.9934	1.1704
40			3.97	1.1802
40.5	35.8521	2.09309			0	0.79	53.05	46.16	7.835	2.245	0.008	0.622
41			3.9904	1.1744
42			4.3842	1.1453
43			4.3626	1.1513
44			4.2659	1.1777
45			4.2157	1.1917
45.5	36.3				0	1.58	57.9	40.52	7.549	2.334	0.141	0.595
46			4.2757	1.1735
47			4.2714	1.175
48			4.2798	1.1724
49			4.3323	1.1582
50			4.0208	1.1653
50.5	33.7661				0	1.35	55.03	43.61	7.751	2.278	0.078	0.608
51			3.807	1.1439
52			3.8404	1.1348
53			3.6728	1.0948
54			3.6623	1.0974
55			3.2038	1.1505
55.5	37.9391	1.2375			0	0.33	56.79	42.89	7.732	2.291	0.035	0.614
56			2.9748	1.1261
57			3.0199	1.109
58			2.1243	1.1042
59			2.0948	1.12
60			1.8523	1.0852
60.5	36.9	0.959948			0	0.5	56.53	42.97	7.89	2.108	0.127	0.601
61			1.8236	1.102
62			1.8748	1.0705
63			1.8605	1.0795
64			2.1465	1.0895
65			1.7716	1.1331
65.5	34.3403				0	0.62	56.15	43.23	7.818	2.166	0.07	0.619
66			1.7792	1.1278
67			1.8631	1.0762
68			1.4723	1.1245
69			1.7701	1.1164
70			1.4982	1.0908
70.5	34.6	1.39126
71			1.4434	1.1248
71.5					0	0.27	47.67	52.06	8.314	1.982	-0.108	0.614
72			1.4726	1.1033
73			1.4274	0.9182
74			1.2525	1.0505
75			1.2538	1.0481
75.5	35.1687				0	0.21	58.99	40.8	7.651	2.233	0.089	0.641
76			1.3184	0.9958
77			1.3183	1.0057
78			1.4971	1.0927
79			1.5224	1.0748
80			1.8133	1.0855
80.5	32.0596	1.05769			0	0.48	53.53	46	7.867	2.204	0.019	0.613
81			2.079	1.1103
82			2.304	1.1592
83			2.0698	1.1299
84			2.4192	1.1097
85			2.1479	1.0942
85.5	34.3606				0	0.74	59.11	40.15	7.75	2.055	0.185	0.648
86			2.4739	1.0893
87			2.8091	1.0775
88			2.7268	1.1106
89			3.1138	1.1896
90			3.3578	1.2038
90.5	34.2455	1.28016			0	0.99	52.52	46.49	7.949	2.085	0.064	0.624
91			3.0669	1.2087
92			3.1817	1.164
93			3.2302	1.1476
94			2.9889	1.1278
95			2.7566	1.1011
95.5	32.5006	1.46041			0	1.13	44.81	54.06	8.393	1.799	0.064	0.701
96			2.4361	1.1078
97			2.1778	1.0851
98			2.5202	1.0708
99			2.8219	1.0764
100			2.9863	1.1305
100.5	33.5	1.13113			0	0.45	63.68	35.87	7.522	2.201	0.209	0.692
101			3.5243	1.1495
102			3.498	1.1584
103			3.7903	1.1593
104			4.0574	1.1671
105			4.2983	1.1804
105.5					0	2.36	61.78	35.86	7.4	1.997	0.083	0.779
106			4.3782	1.1589
107			4.7246	1.1458
108			4.9908	1.1545
109			5.099	1.1956
110			5.3283	1.2107
110.5	30.2				0	1.26	66	32.73	7.268	2.276	0.241	0.749
111			5.5652	1.2177
112			5.8632	1.2136
113			5.9173	1.2037
114			5.8844	1.2132
115			6.2393	1.1987
115.5					0	2.3	64.18	33.52	7.346	2.244	0.246	0.787
116			5.9234	1.2049
117			6.1529	1.2149
118			6.0697	1.2309
119			6.037	1.2336
120			5.9915	1.2439
120.5	30.99	1.09594			0	2.42	64.02	33.56	7.308	2.249	0.265	0.772
121			6.0969	1.2212
122			6.106	1.2187
123			6.1141	1.2174
124			6.1431	1.2129
125			6.1394	1.2157
125.5					0	2.41	64.34	33.25	7.311	2.222	0.251	0.799
126			6.0971	1.2239
127			5.9119	1.2057
128			5.9528	1.2013
129			5.6682	1.2055
130			5.2758	1.2295
130.5	31.2				0	2.03	60.15	37.82	7.491	2.255	0.174	0.688
131			5.3564	1.2119
132			5.0404	1.2164
133			4.8226	1.2089
134			4.8724	1.2016
135			4.5567	1.2099
135.5	33.0242				0	0.18	56.68	43.14	7.744	2.207	0.084	0.637
136			4.3322	1.1945
137			4.3216	1.1975
138			4.019	1.2018
139			4.2179	1.1408
140			3.9691	1.1235
140.5	32.5893	0.891945			0	1.11	56.88	42.01	7.719	2.208	0.109	0.631
141			3.8058	1.1723
142			3.7214	1.1977
143			4.0171	1.1969
144			3.7302	1.1901
145			4.0159	1.1955
145.5	34.1257				0	2.12	47.33	50.55	7.971	2.157	-0.09	0.709
146			4.0566	1.1856
147			4.3143	1.1932
148			4.6207	1.1898
149			4.5868	1.1983
150			4.6187	1.1916
150.5	34.3913				0	2.45	62.71	34.84	7.328	2.315	0.262	0.675
151			4.8329	1.2108
152			4.8544	1.2055
153			4.885	1.1982
154			4.8087	1.2148
155			5.1105	1.2097
155.5	33.2206	1.29942			0	0.92	62.65	36.43	7.416	2.262	0.227	0.69
156			4.8439	1.2059
157			5.1007	1.2132
158			4.8235	1.2123
159			5.0881	1.2165
160			5.128	1.207
160.5	34.6614	0.975409			0	1.27	55.8	42.93	7.774	2.224	0.1	0.612
161			4.7576	1.229
162			4.8549	1.2047
163			4.7695	1.1559
164			4.7088	1.1814
165			4.8457	1.2158
165.5	33.881				0	2.46	47.77	49.77	7.898	2.336	-0.089	0.604
166			4.823	1.2182
167			5.0548	1.2258
168			5.3247	1.2261
169			5.2858	1.2342
170			5.59	1.2279
170.5	30.4716	1.26701			0	1.69	59.36	38.95	7.611	2.31	0.203	0.593
171			5.8706	1.223
172			5.8421	1.2296
173			5.5058	1.241
174			5.7724	1.2407
175			5.8291	1.2277
175.5	35.2				0	1.78	59.8	38.41	7.48	2.289	0.233	0.619
176			5.9023	1.2125
177			5.6324	1.2125
178			5.5725	1.2262
179			5.5488	1.2305
180			5.5914	1.2214
180.5					0	2.28	55.8	41.92	7.574	2.374	0.09	0.604
181			5.5624	1.225
182			5.3201	1.218
183			5.3119	1.2208
184			5.0503	1.2143
185			5.0849	1.204
185.5	36.65	1.27864			0	1.9	60.12	37.98	7.466	2.377	0.148	0.588
186			4.8213	1.1993
187			4.7857	1.2082
188			4.9132	1.1765
189			4.661	1.1684
190			4.6578	1.1683
190.5	32.2				0	1.66	61.83	36.51	7.46	2.313	0.152	0.655
191			4.6484	1.1719
192			4.5479	1.1987
193			4.5604	1.1948
194			4.5246	1.2045
195			4.5965	1.1863
195.5	30.4438				0	2.29	49.02	48.69	8.074	2.145	0.008	0.683
196			4.5306	1.2026
197			4.492	1.2136
198			4.1676	1.2272
199			4.1679	1.2256
200			3.9309	1.2128
200.5	36.2279	1.41988			0	0.92	52.95	46.13	7.841	2.237	0.017	0.638
201			3.6848	1.2023
202			3.6581	1.2105
203			3.9272	1.214
204			3.9282	1.2146
205			3.6623	1.2097
205.5	37.0851				0	0.59	48.96	50.45	8.044	2.199	-0.059	0.648
206			3.756	1.1795
207			3.8288	1.1571
208			3.665	1.2094
209			3.9751	1.2011
210			3.6936	1.1979
210.5	37.0254				0	1.12	52.74	46.14	7.853	2.238	0.021	0.628
211			3.6928	1.1994
212			3.7275	1.1891
213			3.4128	1.195
214			3.4168	1.1809
215			3.5216	1.1483
215.5	36.3593				0	1.11	48.29	50.6	8.049	2.197	-0.064	0.642
216			3.2284	1.1406
217			3.4995	1.1327
218			3.3919	1.1598
219			3.3293	1.1796
220			2.8988	1.0952
220.5	36.7155	1.01468			0	0.84	52.73	46.43	7.818	2.285	0.014	0.609
221			3.1246	1.1061
222			2.9864	1.156
223			2.9988	1.1515
224			2.4887	1.0831
225			2.7726	1.0774
225.5	38.15				0	0.19	53.13	46.68	7.885	2.207	0.029	0.612
226			3.108	1.1656
227			3.1758	1.1475
228			3.1059	1.1777
229			3.1465	1.1636
230			3.1777	1.1631
230.5	36.15	1.40964			0	0.33	52.51	47.16	7.856	2.268	0.006	0.608
231			3.2033	1.1642
232			2.9202	1.1661
233			2.6975	1.1401
234			2.3875	1.1442
235			2.407	1.1341
235.5	36.6226				0	3.05	45.76	51.19	7.997	2.355	-0.161	0.618
236			2.151	1.1093
237			2.1787	1.0977
238			2.1811	1.0954
239			2.4638	1.108
240			2.6428	1.1629
240.5	37.6	1.15854			0	0.32	46.62	53.06	8.217	2.1	-0.113	0.632
241			2.6232	1.1722
242			2.6666	1.1536
243			2.6887	1.1439
244			2.6869	1.1464
245			2.6749	1.1515
245.5	37.9767				0	0.46	42.68	56.86	8.478	2.05	-0.282	0.628
246			2.9563	1.1574
247			2.6532	1.1615
248			2.9364	1.1661
249			2.9386	1.1652
250			2.9318	1.1674
250.5	39				0	1.24	60.09	38.67	7.64	2.228	0.191	0.615
251			2.9833	1.1486
252			2.9803	1.1495
253			3.2586	1.1576
254			3.2584	1.1574
255			3.2726	1.1524
255.5	39.9				0	1.08	54.01	44.9	7.768	2.293	0.066	0.595
256			3.2854	1.1502
257			3.2433	1.166
258			3.5045	1.1784
259			3.5325	1.169
260			3.5011	1.178
260.5	36.8	1.40457			0	1.27	57.52	41.22	7.626	2.271	0.135	0.611
261			3.7744	1.185
262			4.0389	1.1931
263			4.0685	1.1869
264			4.0949	1.178
265			4.4542	1.165
265.5	35.9661				0	1.26	56.57	42.17	7.66	2.295	0.12	0.595
266			4.3461	1.1916
267			4.5459	1.2131
268			4.7816	1.2213
269			5.0007	1.2365
270			5.0267	1.2289
270.5	33.4				0	1.67	61.08	37.25	7.444	2.292	0.216	0.65
271			5.0295	1.2316
272			5.0417	1.2299
273			4.8035	1.2216
274			4.8479	1.2086
275			4.8715	1.2051
275.5	34	0.91128			0	1.09	56.18	42.73	7.671	2.264	0.105	0.615
276			4.5652	1.2131
277			4.3299	1.2021
278			4.1779	1.1628
279			3.9187	1.154
280			3.663	1.1399
280.5	34.25	1.05684			0	0.42	48.09	51.49	8.065	2.223	-0.098	0.612
281			3.988	1.1328
282			3.9748	1.1377
283			4.0545	1.1994
284			4.2899	1.2191
285			4.5321	1.2309
285.5	31.6681				0	1.06	60.89	38.05	7.425	2.314	0.197	0.639
286			4.8238	1.2284
287			4.8437	1.2253
288			5.0927	1.2336
289			5.4258	1.2222
290			5.3844	1.2325
290.5	30.031				0	1.26	58.55	40.19	7.582	2.259	0.161	0.632
291			5.5816	1.2509
292			5.8539	1.253
293			5.7884	1.2675
294			5.9742	1.2862
295			5.7364	1.2773
295.5	30.458				0	0.95	59.32	39.73	7.581	2.244	0.165	0.649
296			6.0131	1.2776
297			6.3437	1.266
298			6.0904	1.2607
299			6.0494	1.2686
300			6.2289	1.2887
300.5	30.2	0.871589			0	1.63	62.28	36.09	7.417	2.245	0.222	0.709
301			6.2325	1.2889
302			6.2665	1.2816
303			6.2507	1.2842
304			6.2712	1.2807
305			6.2437	1.2866
305.5	31.3				0	3.39	53.98	42.63	7.68	2.264	0.079	0.66
306			6.2394	1.2878
307			6.2569	1.2839
308			6.5042	1.2895
309			6.2698	1.2822
310			6.5531	1.2805
310.5	30.6688	1.05229			0	3.24	59.18	37.58	7.472	2.273	0.19	0.694
311			6.5203	1.2879
312			6.8099	1.2891
313			6.7583	1.2996
314			7.1055	1.2868
315			6.9795	1.3064
315.5	29.4				0	3.88	52.48	43.64	7.318	2.389	0.299	0.59
316			6.9699	1.3069
317			6.9855	1.298
318			7.3018	1.2915
319			7.3204	1.2844
320			7.2179	1.3036
320.5	28.6139	0.845792			0	2.27	63.13	34.6	7.35	2.27	0.261	0.721
321			7.2149	1.3041
322			7.4987	1.3006
323			7.527	1.2928
324			7.6491	1.2737
325			7.7891	1.2958
325.5	27.9				0	2.27	63.76	33.97	7.291	2.314	0.272	0.691
326			7.7518	1.3017
327			7.7302	1.3051
328			7.8531	1.2849
329			7.8011	1.2929
330			7.7945	1.2946
330.5	26.6788				0	2.73	63.41	33.86	7.318	2.3	0.284	0.709
331			7.4969	1.296
332			7.5959	1.2859
333			7.6039	1.2845
334			7.3584	1.2771
335			7.0389	1.2843
335.5	27.2				0	1.5	59.81	38.69	7.535	2.275	0.173	0.644
336			7.0762	1.2769
337			7.0389	1.2836
338			7.0904	1.2756
339			6.6096	1.2625
340			6.6421	1.2567
340.5	31.7224	0.910354			0	1.76	58.92	39.32	7.587	2.237	0.161	0.673
341			6.6589	1.2535
342			6.3195	1.2648
343			6.2892	1.2712
344			6.211	1.2882
345			6.5415	1.2763
345.5	29.75				0	1.05	51.28	47.67	7.93	2.095	0.006	0.701
346			6.5433	1.275
347			6.6682	1.3036
348			7.5289	1.2927
349			8.0731	1.2907
350			8.5991	1.2929
350.5	28.1	1.08856			0.97	4.98	55.83	38.22	7.409	2.505	0.093	0.75
351			9.95	1.292
352			10.9087	1.3058
353			11.5318	1.2955
354			11.9528	1.308
355			12.2948	1.2999
355.5	26.5	0.874416			0	1.59	52	46.41	7.844	2.224	0.014	0.641
356			12.3533	1.295
357			12.6082	1.2397
358			11.8599	1.3156
359			9.9434	1.5378
360			18.0481	1.6274
360.5	3.16841				1.88	39.06	34.57	24.49	5.655	3.371	0.166	0.861
361			24.4996	1.6776
362			28.6981	1.795
363			33.1693	1.7823
364			36.2218	1.7717
365			44.1757	1.9037
365.5	3.55481				0.53	33.98	36.22	29.27	6.126	3.298	0.134	0.719
366			46.7429	1.8796
367			48.1459	1.8691
368			49.1845	1.8621
369			50.6007	1.8626
370			50.5994	1.8769
370.5	3.57527				0	31.44	35.81	32.74	6.308	3.318	0.074	0.666
371			53.9961	1.7721
372			54.1945	1.7785
373			51.8161	1.8678
374			52.7143	1.8553
375			53.3832	1.8632
375.5	3.4409				0	27.74	46.11	26.15	6.132	3.074	0.136	0.848
376			53.8454	1.8843
377			53.7282	1.9141
378			52.4249	1.9808
379			52.1621	1.9625
380			50.1576	2.0031
380.5	2.91935				2.59	29.39	43.08	24.95	5.845	3.286	0.075	0.91
381			48.1	1.9732
382			38.3224	1.8328
383			33.0697	1.8838
384			26.4207	1.9233

## Sheet: GC80_geochem_grainsize
GC80
Depth (cmbsf)	Wt% BSi	ADA (v/dgs x 10^7)	MS (SI x 10^-5)	Gamma density (g/cm3)	Gravel (%)	Sand (%)	Silt (%)	Clay (%)	Mean grainsize (phi)	Sorting	Skewness	Kurtosis
0			3.8134	1.1546
0.5					0	1.08	67.92	31	7.215	2.302	0.289	0.745
1			4.4329	1.1463
1.5	35.2	0.803012
2			5.0369	1.1525
3			5.4282	1.1412
4			5.4551	1.1476
4.5					0	0.75	62.3	36.95	7.513	2.262	0.172	0.691
5			5.7888	1.151
6			5.4895	1.1531
6.5	36.9
7			5.7951	1.153
8			5.8663	1.1436
9			5.7741	1.1634
10			3.6455	1.1629
10.5					0	0.83	70.96	28.21	7.254	2.219	0.34	0.855
11			6.0565	1.1684
11.5	38.4	1.26273
12			6.0565	1.1678
13			5.7395	1.1689
14			5.7245	1.1725
15			5.8017	1.1584
16			5.5639	1.1458
16.5	35.9				0	1.47	61.51	37.03	7.683	2.108	0.241	0.577
17			5.261	1.145
18			5.2849	1.1384
19			5.2453	1.1482
20			5.2224	1.155
20.5					0	1.23	67.72	31.05	7.225	2.247	0.25	0.798
21			5.6662	1.126
21.5	33.9	1.32663
22			5.7866	1.1647
23			6.0714	1.1685
24			6.3427	1.1765
25			6.6381	1.1795	0	1.05	64.33	34.62	7.416	2.232	0.233	0.744
25.5
26			6.684	1.1711
26.5	34
27			6.9038	1.185
28			6.9237	1.1819
29			6.925	1.1841
30			6.8575	1.1949
30.5					0	1.24	66.75	32.01	7.264	2.156	0.259	0.85
31			6.9112	1.1901
31.5	35
32			7.2506	1.1822
33			7.0266	1.1697
34			7.2219	1.1878
35			7.2203	1.1881
35.5					0	1.24	62.73	36.03	7.468	2.261	0.199	0.7
36			7.2701	1.1821
36.5	34.3
37			7.2708	1.1826
38			7.1203	1.2075
39			7.1374	1.2041
40			7.1742	1.1918
40.5					0	1.16	61.6	37.24	7.435	2.283	0.211	0.678
41			7.4635	1.1927
41.5	33.9	1.44936
42			7.4494	1.1953
43			7.1066	1.2034
44			7.4972	1.187
45			4.6953	1.2155
45.5					0	0.86	65.56	33.59	7.299	2.352	0.219	0.696
46			6.742	1.2194
46.5	39.2	1.35055
47			6.645	1.187
48			6.4768	1.164
49			6.1277	1.1756
50			6.1237	1.177
50.5					0	1.13	57.89	40.98	7.659	2.302	0.09	0.622
51			6.0982	1.1816
51.5	33
52			6.3982	1.1831
53			6.3619	1.196
54			6.3346	1.1962
55			6.587	1.2207
56			6.5869	1.2135
56.5	34.2				0	0.77	56.66	42.57	7.779	2.207	0.106	0.629
57			6.8697	1.213
58			6.8533	1.2166
59			6.9652	1.2063
60			7.1443	1.2326
60.5					0	1.89	49.76	48.35	8.123	2.125	0.033	0.749
61			7.0847	1.2401
61.5	33.2	0.980501
62			6.9842	1.2164
63			7.199	1.2229
64			7.2494	1.216
65			7.2302	1.2208
65.5					0	1.2	66.96	31.84	7.338	2.135	0.248	0.836
66			7.1928	1.224
66.5	33.7
67			6.7471	1.2453
68			6.9065	1.2191
69			6.8781	1.2156
70			6.764	1.2377
70.5					0	2	67.3	30.71	7.174	2.159	0.28	0.845
71			6.905	1.2199
71.5	33.1
72			6.8741	1.2258
73			6.8692	1.2308
74			6.8949	1.2265
75			6.642	1.2169
75.5					0	1.77	63.04	35.19	7.414	2.295	0.219	0.679
76			6.3315	1.2195
76.5	32.1
77			5.6964	1.2244
78			5.2154	1.1975
79			5.0234	1.175
80			4.2548	1.1354
80.5					0	0.76	63.18	36.06	7.496	2.358	0.096	0.602
81			3.8904	1.1438
81.5	35.4	1.53658
82			3.23	1.1523
83			2.9227	1.1464
84			2.6043	1.1377
85			2.6228	1.1278
86			2.6349	1.1227
86.5	30.9				0	1.24	51.98	46.79	7.991	2.161	0.022	0.665
87			2.5966	1.1301
88			2.2479	1.1435
89			2.5371	1.1531
90			2.577	1.1335
91			2.2884	1.1189
91.5	36.2	0.653583			0	0.53	50.31	49.16	7.989	2.186	-0.026	0.631
92			2.614	1.1171
93			2.5865	1.1322
94			2.5422	1.1511
95			2.5301	1.1554
96			2.5559	1.1402
96.5	32.6
97			2.5426	1.1488
97.5					0	1.37	56.5	42.12	7.651	2.316	0.116	0.593
98			2.5584	1.1408
99			2.2269	1.1468
99.5					0	1.32	56.61	42.06	7.806	2.194	0.107	0.6
100			2.2613	1.1291
101			1.9413	1.1288
101.5	36.4	0.876666
102			1.9369	1.1316
103			1.6366	1.1152
104			1.6508	1.1056
104.5	35	0.751691
105			1.6508	1.1056
106			1.3221	1.1063
106.5	32.7	0.73177
107			1.611	1.1438
107.5					0	0.56	57.28	42.16	7.737	2.296	0.055	0.638
108			1.9025	1.1622
109			1.9035	1.1616
110			2.2624	1.1405
111			2.2187	1.1636
111.5	35.2	0.944226			0	0.16	52.7	47.15	8.05	2.04	0.098	0.585
112			2.2168	1.164
113			2.2537	1.1452
114			2.2582	1.1444
115			1.9204	1.155
115.5					0	1.18	56.74	42.08	7.738	2.268	0.11	0.597
116			1.9564	1.1334
116.5	40.2
117			1.6452	1.1244
118			1.6447	1.125
119			1.9762	1.1221
120			1.6359	1.1296
120.5					0	0.02	51.11	48.86	7.975	2.22	-0.01	0.606
121			1.9427	1.1441
121.5		0.935893
122			2.2794	1.1359
123			2.2335	1.1595
124			2.6081	1.1363
125			2.9392	1.1349
125.5					0	0.93	57.08	41.99	7.659	2.308	0.142	0.584
126			3.5351	1.1524
126.5	34
127			3.7309	1.1921
128			4.183	1.2392
129			4.1867	1.2381
130			3.9634	1.2166
130.5					0	1.07	56.23	42.7	7.711	2.289	0.108	0.599
131			4.2962	1.2087
131.5	34.6
132			4.1328	1.1671
133			4.2456	1.1319
134			5.2076	1.1393
135			5.165	1.2196
135.5					0	0.9	57.57	41.52	7.674	2.283	0.146	0.593
136			6.2837	1.2403
136.5	33.4
137			6.7672	1.2419
138			6.9867	1.2555
139			7.2249	1.265
140			7.3121	1.2506
140.5					0	1.72	62.73	35.56	7.375	2.323	0.271	0.624
141			7.472	1.2536
141.5	33.6	1.02221
142			6.3436	1.1742
143			6.0317	1.1529
144			5.9644	1.1759
145			5.3879	1.1919
145.5					0	1.19	56.65	42.15	7.627	2.328	0.135	0.585
146			4.9598	1.1878
146.5	35.6
147			2.8315	1.1137
148			4.8198	1.1432
149			4.6419	1.1288
150			4.4034	1.1196
150.5					0	0.41	82.93	16.67	6.375	1.639	0.725	2.47
151			4.628	1.083
151.5	35.9
152			5.3313	1.2158
153			5.3104	1.2281
154			5.4265	1.2146
155			5.6845	1.2216
155.5					0	1.04	56.6	42.36	7.69	2.287	0.13	0.586
156			5.9975	1.2382
156.5	32.7
157			5.9992	1.2446
158			6.0572	1.2466
159			6.1723	1.2208
160			6.2078	1.2126
160.5					0	1.22	61.76	37.01	7.475	2.3	0.236	0.603
161			6.467	1.2292
161.5	33.7	0.957808
162			6.0835	1.2412
163			6.3327	1.254
164			6.3926	1.2429
165			6.4467	1.2305
165.5					0	1.5	57.62	40.88	7.602	2.317	0.166	0.587
166			6.4283	1.2376
166.5	36.2	0.841327
167			6.4377	1.2342
168			6.4207	1.2397
169			6.3844	1.2464
170			6.4201	1.2405
170.5					0	1.41	61.47	37.12	7.274	2.355	0.285	0.609
171			6.1111	1.2418
171.5	34.4
172			5.8614	1.2303
173			5.5831	1.2243
174			5.7281	1.1936
175			5.961	1.2107
175.5					0	1.6	60.13	38.26	7.548	2.26	0.202	0.622
176			5.8589	1.2327
176.5	34.8
177			5.7981	1.2454
178			5.7058	1.2665
179			5.7737	1.2519
180			5.5407	1.2359
180.5					0	1.34	60.91	37.75	7.435	2.306	0.197	0.659
181			5.3259	1.2166
181.5	34.7	1.10614
182			4.9964	1.2212
183			4.5969	1.2446
184			3.6696	1.2486
185			3.5345	1.1887
185.5					0	0.03	46.84	53.13	8.411	1.997	-0.165	0.645
186			3.3549	1.1384
186.5	29.6	0.824734
187			3.0265	1.1361
188			3.0071	1.144
189			2.9126	1.1818
190			2.9769	1.1565
190.5					0	0.02	56.52	43.46	7.802	2.215	0.097	0.599
191			3.3236	1.151
191.5	33.5
192			3.3036	1.1561
193			3.2142	1.187
194			3.2347	1.1798
195			3.2015	1.1927
195.5					0	0.02	58.7	41.28	7.732	2.155	0.165	0.614
196			3.1937	1.1984
196.5	41.3
197			2.8508	1.2102
198			2.9556	1.1686
199			2.6736	1.1504
200			2.959	1.1706
200.5					0	0.49	52.55	46.95	7.989	2.141	0.055	0.615
201			2.938	1.178
201.5	39.6	1.35288
202			2.9631	1.1705
203			3.2815	1.1766
204			3.2774	1.1784
205			3.9138	1.1819
205.5					0	0.02	59.22	40.76	7.769	2.146	0.166	0.612
206			4.896	1.1829
206.5	34.6
207			5.128	1.2053
208			5.6106	1.2469
209			5.5868	1.2495
210			5.7913	1.2714
210.5					0	1.86	70.01	28.13	7.164	2.204	0.318	0.874
211			5.4672	1.2793
211.5	37
212			5.4904	1.2752
213			5.371	1.2318
214			5.1929	1.1997
215			4.6507	1.1778
215.5					0	0.03	56.56	43.41	7.762	2.262	0.072	0.612
216			3.885	1.2075
216.5	37
217			3.9782	1.1798
218			3.9177	1.1981
219			3.9655	1.1839
220			4.2659	1.192
220.5					0	0.04	57.09	42.86	7.816	2.162	0.128	0.587
221			4.6365	1.1807
221.5	35.8	1.18441
222			4.8305	1.2146
223			5.315	1.2511
224			5.5627	1.2667
225			5.7872	1.2838
225.5					0	1.43	62.65	35.92	7.418	2.275	0.26	0.66
226			6.1897	1.2645
226.5	32.9
227			6.4628	1.2716
228			6.5186	1.2611
229			6.7915	1.2687
230			7.1504	1.2605
230.5					0	1.03	62.26	36.7	7.501	2.258	0.239	0.634
231			7.3481	1.2803
231.5	29.7
232			7.5123	1.3055
233			7.6601	1.3322
234			8.08	1.3172
235			8.1771	1.3057
235.5					0	1.5	64.5	34	7.307	2.325	0.293	0.649
236			8.209	1.3013
236.5	29.9
237			8.4173	1.3112
238			8.2646	1.3337
239			8.3679	1.3154
240			8.7293	1.3064
240.5					0	0.73	63.43	35.84	7.451	2.245	0.27	0.658
241			8.6421	1.3195
241.5	28.3	1.15279
242			8.8327	1.3356
243			8.5485	1.334
244			8.5541	1.3338
245			8.1639	1.3458
245.5					0	1.24	63.38	35.38	7.408	2.274	0.257	0.666
246			7.7913	1.3087
246.5	33.8
247			7.8328	1.2531
248			7.177	1.2585
249			7.5742	1.244
250			7.4616	1.2631
250.5					0	1.57	64.21	34.23	7.365	2.262	0.289	0.712
251			7.6901	1.3284
251.5	27.6
252			8.1228	1.354
253			8.7524	1.3461
254			9.07	1.3426
255			9.507	1.3639
255.5					0	1.96	71.35	26.7	7.056	2.163	0.361	0.906
256			9.7936	1.3644
256.5	28.2
257			9.8689	1.3638
258			9.9995	1.346
259			9.5683	1.3653
260			9.6393	1.3556
260.5					0	1.46	63.57	34.97	7.471	2.224	0.244	0.697
261			9.7454	1.3412
261.5	29.2	1.05205
262			9.3968	1.3492
263			9.4531	1.3408
264			9.0767	1.3531
265			8.7831	1.3539
265.5					0	1.28	63.15	35.57	7.446	2.239	0.254	0.705
266			8.7973	1.3518
266.5	27.1
267			8.8578	1.3429
268			9.1574	1.3419
269			9.1732	1.3396
270			9.464	1.3403
270.5					0	1.99	56.79	41.22	7.621	2.3	0.136	0.609
271			9.364	1.3542
271.5	26.8
272			9.5137	1.3757
273			9.6526	1.3555
274			9.9885	1.3493
275			10.427	1.3309
275.5					0	1.8	61.65	36.55	7.47	2.211	0.206	0.741
276			10.4024	1.3348
276.5	27.8
277			10.359	1.3386
278			10.9633	1.3367
279			11.0417	1.3279
280			12.0881	1.3117
280.5					0	2.47	52.63	44.9	7.832	2.227	0.041	0.657
281			13.1548	1.2954
281.5	29.7	0.778198
282			14.7834	1.3117
283			17.7861	1.3132
284			22.1801	1.2696
285			26.6495	1.2955
285.5					9.47	44.46	27.36	18.71	4.108	4.032	0.139	0.886
286			28.9045	1.3851
286.5	16.9
287			31.4511	1.4383
288			33.7635	1.4789
289			34.786	1.5675
290			34.6665	1.6681
290.5					5.66	34.35	38.53	21.47	4.914	3.97	-0.042	0.919
291			34.3693	1.7067
291.5	5.6	0.0356498
292			33.2362	1.7757
293			28.5691	1.6235
294			29.7106	1.5246
295			26.0222	1.6301
295.5					0.15	12.46	68.12	19.27	6.098	2.294	0.44	1.198
296			23.9737	1.6213
297			22.9769	1.568
297.5	1.8
298			23.9706	1.4545
299			20.3763	1.6432
300			21.3394	1.6287
300.5					5.19	34.74	38.93	21.15	4.942	3.812	0.048	0.974
301			21.6868	1.6901
302			21.9307	1.7125
303			20.2647	1.8658
304			22.0549	2.125
305			23.165	2.0873
305.5					11	51.35	22.67	14.98	3.386	3.949	0.218	0.88
306			23.0279	2.1727
307			25.0734	2.0754
307.5	1.8
308			26.5052	2.0904
309			27.5043	2.1576
310			29.9659	2.1361
310.5					18.28	43.69	23.24	14.78	3.04	4.27	0.138	0.892
311			30.2321	2.2428
312			31.4554	2.2122
313			32.0645	2.1975
314			31.9938	2.2083
315			31.9744	2.1953
315.5					11.17	56.43	15.52	16.88	3.483	3.992	0.3	1.035
316			31.9626	2.199
317			32.4051	2.1932
317.5	2.2
318			32.6748	2.1728
319			33.5232	2.1343
320			33.6748	2.1128	9.68	50.24	23.26	16.82	3.88	3.94	0.21	1.047
320.5
321			32.3963	2.1714
322			33.4607	2.1143
323			32.6815	2.1653
324			32.0185	2.2101
325			32.7415	2.1631
325.5					25.38	34.44	24.45	15.73	2.937	4.496	0.081	0.762
326			32.1751	2.2143
327			32.4315	2.2216
327.5	2.5
328			33.522	2.1607
329			33.7639	2.1691
330			34.3164	2.1576
330.5					4.95	48.05	27.77	19.23	4.483	3.74	0.226	0.936
331			33.5063	2.211
332			32.5573	2.276
333			32.8	2.2592
334			32.9312	2.2508
335			32.749	2.2744
335.5					8.72	46.46	27.7	17.12	4.117	3.811	0.164	1.015
336			31.6145	2.3821
337			31.9536	2.3946
337.5	2.4
338			33.5755	2.3408
339			36.5579	2.2184
340			38.4866	2.1602
340.5					9.31	30.56	51.22	8.91	4.475	3.387	-0.524	1.079
341			39.1259	2.1541
342			38.677	2.1583
343			37.2316	2.1993
344			36.5704	2.1653
345			34.8525	2.1665
345.5					19.62	39.31	27.57	13.5	3.009	4.243	0.044	0.895
346			31.2064	2.31
347			28.2934	2.4565
347.5	2.5
348			27.1296	2.5202
349			29.0547	2.3463
350			31.6619	2.199
350.5					4.45	47.4	31.94	16.21	4.29	3.469	0.173	0.977
351			33.0577	2.1563
352			32.7959	2.2347
353			34.5738	2.1924
354			38.0726	2.057
355			38.9008	2.0741
355.5					3.54	47.01	32.89	16.56	4.393	3.441	0.173	0.954
356			40.5401	2.0603
357			40.1029	2.1654
357.5	2.3
358			41.6416	2.1725
359			41.431	2.2337
360			41.9868	2.1745
360.5					11.35	47.5	27.08	14.07	3.557	3.764	0.171	0.98
361			40.8252	2.1592
362			39.3699	2.1496
363			38.5851	2.1512
364			38.1911	2.1515
365			37.5696	2.1438
365.5					16.97	50.77	19.95	12.3	2.754	3.994	0.178	0.971
366			37.1033	2.1142
367			36.0584	2.1304
367.5	2.3
368			35.7931	2.1252
369			35.2898	2.137
370			35.5394	2.1347
370.5					5.22	51.26	29.52	14	3.905	3.484	0.183	1.02
371			35.4117	2.1568
372			35.595	2.1692
373			33.7654	2.2849
374			32.0187	2.4069
375			32.6886	2.3327
375.5					13.59	44.17	28	14.24	3.569	3.952	0.073	1.082
376			32.2029	2.3704
377			31.9146	2.4079
377.5	2.3
378			35.1667	2.1834
379			35.3887	2.1576
380			36.0184	2.1324
380.5					6.01	47.56	31.45	14.98	4.23	3.357	0.168	1.04
381			36.1589	2.1467
382			36.7265	2.161
383			39.3174	2.1853
384			38.8178	2.1833
385			41.3467	2.15
385.5					18.3	42.72	25.2	13.79	2.997	4.251	0.06	0.965
386			42.5351	2.1553
387			42.9879	2.1625
387.5	2.4
388			42.2567	2.1713
389			38.4657	2.2752
390			38.4116	2.1584
390.5					6.69	44.48	34.02	14.81	4.123	3.542	0.089	1.023
391			36.7901	2.1496
392			35.7305	2.1365
393			34.8853	2.1407
394			34.5591	2.1383
395			33.8309	2.1485
395.5					12.79	41.86	30.78	14.56	3.774	3.873	0.064	1.048
396			32.9841	2.1651
397			32.9657	2.1426
397.5	2.5
398			32.1406	2.1854
399			33.1943	2.1155
400			30.2463	2.3075
401			30.2543	2.3223
401.5					8.78	48.75	26.96	15.51	3.988	3.62	0.201	1.028
402			32.6553	2.1671
403			30.9371	2.2868
404			29.7557	2.3783
405			30.0101	2.3744
406			29.4454	2.4066
406.5					4.64	46.05	32.69	16.61	4.438	3.433	0.177	1.016
407			29.748	2.3953
407.5	2.2
408			29.543	2.4259
409			30.5146	2.3634
410			32.2293	2.264
410.5					11.72	46.84	26.38	15.07	3.639	3.955	0.121	1.041
411			33.5831	2.1974
412			34.5721	2.1592
413			34.6703	2.1656
414			35.2618	2.1416
415			35.7742	2.1115
415.5					19.24	41.3	25.07	14.39	3.013	4.321	0.061	0.94
416			35.5608	2.1125
417			35.0616	2.1426
417.5	2.3
418			35.5439	2.1135
419			34.734	2.1634
420			34.5896	2.1701
420.5					2.96	49.18	30.85	17	4.467	3.377	0.238	0.983
421			35.1165	2.1617
422			35.7753	2.1445
423			36.5967	2.1417
424			37.6446	2.1395
425			38.3025	2.178
425.5					2.88	48.7	34.05	14.37	4.277	3.282	0.177	0.992
426			40.8515	2.1539
427			42.9252	2.1749
427.5	2.4
428			45.4006	2.174
429			46.1923	2.1828
430			45.1035	2.1735
430.5					0.76	10.86	59.19	29.19	6.712	2.564	0.181	0.877
431			40.6033	2.2609
432			38.7437	2.2086
433			37.4028	2.1533
434			36.3474	2.1102
435			35.3946	2.1007
435.5					3.39	49.09	30.22	17.3	4.32	3.549	0.199	0.955
436			33.6119	2.1521
437			33.6858	2.0986
437.5	2.5
438			32.9036	2.1129
439			33.039	2.0694
440			32.6611	2.042
440.5					9.16	44.82	31.06	14.96	3.92	3.687	0.089	0.983
441			31.4181	2.0936
442			30.9833	2.0772
443			30.0201	2.102
